# Supplementary material for: Selective solar wax refining with nanoscale zero-valent iron
Source: Nat Commun. 2026 Mar 30;17:7555. doi: 10.1038/s41467-026-71010-0 (PMC13415555; doi:10.1038/s41467-026-71010-0)
Supplement: Supplementary file 3 — Source data [file 41467_2026_71010_MOESM3_ESM.xlsx]

## Sheet: 1g
x	y	x	y	x	y	x	y
432	28989.6	432	88709.1	432	189905	432	24472.2
432.5	28917.8	432.5	88817.4	432.5	189087	432.5	24239.6
433	28644.6	433	88680	433	188129	433	24358.3
433.5	28525.5	433.5	88181.3	433.5	186547	433.5	24421.3
434	28287.8	434	88171.7	434	186177	434	24213
434.5	28200.8	434.5	87395.6	434.5	186366	434.5	23914.8
435	28194.2	435	86916.1	435	185413	435	23722.2
435.5	27874.3	435.5	86379.1	435.5	183313	435.5	23736.1
436	27598.7	436	85991.3	436	182971	436	23705.2
436.5	27359.1	436.5	85441.7	436.5	181675	436.5	23684.3
437	27532.9	437	84688.7	437	181829	437	23503.5
437.5	27522.7	437.5	84399.6	437.5	180336	437.5	23270.4
438	27106.9	438	83959.6	438	179798	438	23187.4
438.5	27083.1	438.5	84065.2	438.5	179218	438.5	23461.7
439	26835.4	439	83671.3	439	178956	439	23406.1
439.5	26768.8	439.5	83220	439.5	177873	439.5	23257
440	26671.9	440	82518.7	440	177268	440	23203.9
440.5	26672.6	440.5	82136.5	440.5	176260	440.5	23043.9
441	26774.9	441	81553.5	441	174639	441	22753.5
441.5	26548.3	441.5	81080.9	441.5	172929	441.5	22529.6
442	26357	442	81076.5	442	172516	442	22583.5
442.5	26610.3	442.5	81427.4	442.5	172234	442.5	22598.3
443	26338.3	443	81440	443	172257	443	22454.8
443.5	26175.9	443.5	80655.2	443.5	171898	443.5	22341.3
444	26218.9	444	79661.3	444	170810	444	22154.3
444.5	26155	444.5	79393.9	444.5	169339	444.5	22262.2
445	25321.8	445	79100	445	168581	445	22345.2
445.5	25451.1	445.5	78604.3	445.5	167301	445.5	22256.5
446	25751.3	446	78062.6	446	167211	446	22094.8
446.5	25726.5	446.5	77950.4	446.5	165942	446.5	21677
447	25445.7	447	78058.3	447	165077	447	21302.2
447.5	25287	447.5	77709.1	447.5	165725	447.5	21402.2
448	25441	448	77506.5	448	165462	448	21526.1
448.5	25627.9	448.5	77722.6	448.5	164721	448.5	21396.1
449	25519.3	449	77267.8	449	163718	449	21617.8
449.5	25103	449.5	76587.8	449.5	162488	449.5	21728.3
450	24946.2	450	76438.3	450	161814	450	21622.2
450.5	24582.2	450.5	76076.9	450.5	160402	450.5	21510
451	24798.9	451	75480	451	159380	451	21101.3
451.5	24641.2	451.5	75016.1	451.5	159398	451.5	20932.2
452	24867.3	452	75033.9	452	158864	452	20806.1
452.5	24629.2	452.5	74550	452.5	158484	452.5	20698.7
453	24384.9	453	74335.6	453	157774	453	20722.6
453.5	24085.2	453.5	74246.1	453.5	157411	453.5	20850.4
454	23913.4	454	73728.3	454	155822	454	20566.1
454.5	24174.5	454.5	73546.9	454.5	156045	454.5	20526.1
455	23935.9	455	72826.9	455	155242	455	20511.7
455.5	23695.7	455.5	72846.1	455.5	154696	455.5	20255.2
456	23687.7	456	73219.6	456	154082	456	20067
456.5	23402.4	456.5	72984.8	456.5	153825	456.5	19885.7
457	23171.9	457	72613	457	152853	457	19991.3
457.5	23489.5	457.5	71805.6	457.5	152027	457.5	19894.8
458	23653.5	458	71476.9	458	151723	458	19935.2
458.5	23470.9	458.5	71239.1	458.5	150985	458.5	19944.3
459	23311.5	459	71027.8	459	150473	459	20216.1
459.5	23358.7	459.5	70344.8	459.5	149553	459.5	20234.3
460	23026.9	460	70093.5	460	148974	460	19716.5
460.5	22715.5	460.5	70376.5	460.5	149381	460.5	19489.6
461	22491.2	461	70182.2	461	148368	461	19412.2
461.5	22885.7	461.5	69614.8	461.5	148075	461.5	19522.6
462	22819.9	462	69070.4	462	147694	462	19701.7
462.5	22477.6	462.5	69306.9	462.5	146555	462.5	19536.1
463	22597.5	463	69280.9	463	145538	463	19550.9
463.5	22862.6	463.5	68676.9	463.5	144711	463.5	19411.7
464	22788.6	464	68499.6	464	143810	464	19254.3
464.5	22698.1	464.5	67848.3	464.5	143384	464.5	19461.7
465	22441.3	465	67712.2	465	143074	465	19287.4
465.5	22205.2	465.5	67790.9	465.5	142941	465.5	19207
466	21813.2	466	67278.7	466	141735	466	18931.3
466.5	21895.8	466.5	66470.9	466.5	140928	466.5	18760.9
467	21789.4	467	66156.5	467	141338	467	18572.6
467.5	21462.1	467.5	66326.9	467.5	140597	467.5	18710.9
468	21317.6	468	66272.2	468	140626	468	18605.2
468.5	21272.4	468.5	65810.9	468.5	140013	468.5	18402.2
469	21373.2	469	65734.8	469	138981	469	18304.8
469.5	21242.2	469.5	65660	469.5	138668	469.5	18247.4
470	20990.6	470	65315.2	470	138271	470	18487
470.5	20885.2	470.5	65006.9	470.5	137124	470.5	18323.5
471	21110.4	471	64536.5	471	135912	471	18433.5
471.5	20960.2	471.5	64395.7	471.5	134967	471.5	18142.2
472	20915	472	63761.3	472	134555	472	17917
472.5	20948.8	472.5	63585.7	472.5	134733	472.5	17644.3
473	20808.1	473	63551.7	473	134991	473	17876.5
473.5	20605.1	473.5	63255.2	473.5	133834	473.5	18023.5
474	20824.4	474	63429.6	474	133372	474	17930
474.5	20678.3	474.5	63477.8	474.5	132333	474.5	17635.2
475	20751.7	475	63237.8	475	131200	475	17498.3
475.5	20574.3	475.5	62628.3	475.5	131182	475.5	17496.1
476	20416	476	62001.3	476	130535	476	17258.3
476.5	20361	476.5	61140	476.5	130163	476.5	17342.2
477	20278.5	477	61061.3	477	129754	477	17362.6
477.5	20211.3	477.5	60396.1	477.5	128928	477.5	17080.4
478	20050.2	478	60599.1	478	128492	478	17032.2
478.5	19819.2	478.5	60917.4	478.5	128330	478.5	17071.3
479	19891.7	479	60552.2	479	127808	479	16988.7
479.5	19596.9	479.5	59805.7	479.5	127129	479.5	16858.7
480	19697.6	480	59914.3	480	126281	480	16850.9
480.5	19544.8	480.5	59793.9	480.5	126187	480.5	16873
481	19602	481	59677.4	481	125890	481	16778.7
481.5	19448	481.5	58910.4	481.5	125066	481.5	16713
482	19381	482	58601.7	482	124515	482	16550
482.5	19543	482.5	58178.3	482.5	124360	482.5	16611.3
483	19562.7	483	58344.3	483	123443	483	16527.8
483.5	19353.3	483.5	57816.9	483.5	122726	483.5	16188.3
484	19074.3	484	57758.3	484	122524	484	16196.5
484.5	19288.4	484.5	57705.7	484.5	122432	484.5	16340.4
485	19165.2	485	57536.1	485	122187	485	16180.9
485.5	19046.8	485.5	57400.4	485.5	121946	485.5	15975.2
486	19105.9	486	57368.7	486	121738	486	16091.3
486.5	19175.7	486.5	56970	486.5	121396	486.5	16150.4
487	19125.6	487	57052.2	487	121145	487	16140
487.5	18676.9	487.5	56612.2	487.5	120568	487.5	16002.6
488	18711	488	56830.9	488	120076	488	16102.6
488.5	18614.5	488.5	56479.6	488.5	119479	488.5	15968.7
489	18581.4	489	55937.4	489	119218	489	15665.6
489.5	18384.7	489.5	55614.8	489.5	117875	489.5	15875.6
490	18228.2	490	55596.5	490	117234	490	15819.6
490.5	18082.6	490.5	55223	490.5	116840	490.5	15442.2
491	18008.9	491	55131.7	491	116448	491	15342.2
491.5	18161.8	491.5	55256.1	491.5	116217	491.5	15380.4
492	18116.3	492	54463.5	492	116011	492	15413
492.5	18130	492.5	54590	492.5	115372	492.5	15347
493	18104.3	493	54439.6	493	114385	493	15263.5
493.5	18017.1	493.5	53801.7	493.5	114040	493.5	15230
494	17724.9	494	53684.3	494	114381	494	15097.4
494.5	17866.8	494.5	53367.4	494.5	114854	494.5	15074.4
495	18096.2	495	53229.6	495	115668	495	15140
495.5	18029.9	495.5	54271.7	495.5	115214	495.5	15497
496	18162.1	496	54890.9	496	115194	496	15667.4
496.5	18659	496.5	55349.1	496.5	115953	496.5	15800
497	19001.5	497	55818.7	497	117374	497	15660
497.5	18986.3	497.5	56022.2	497.5	118267	497.5	15655.2
498	18970.7	498	55963	498	118607	498	15711.7
498.5	18809.6	498.5	56183	498.5	119358	498.5	15864.8
499	18949.6	499	56261.7	499	119074	499	15982.6
499.5	18786.4	499.5	56627.4	499.5	118701	499.5	16300
500	18679.5	500	56206.9	500	118771	500	16295.6
500.5	18899.5	500.5	56084.8	500.5	118998	500.5	16326.5
501	18625.9	501	56115.2	501	118728	501	15879.6
501.5	18660.5	501.5	56274.8	501.5	119808	501.5	16157.8
502	18545	502	56232.6	502	119273	502	16048.3
502.5	18304.1	502.5	55920	502.5	118715	502.5	15949.6
503	18327.3	503	55851.3	503	117846	503	15747.8
503.5	18146.7	503.5	55573.5	503.5	117059	503.5	15687.8
504	17831.7	504	55262.6	504	116143	504	15789.6
504.5	17905.2	504.5	55092.2	504.5	115922	504.5	15798.7
505	17913.8	505	54960	505	115697	505	15600.9
505.5	17678.5	505.5	54907.4	505.5	116064	505.5	15749.6
506	17666.4	506	54103	506	115323	506	15584.8
506.5	17797.3	506.5	54104.3	506.5	114009	506.5	15454.4
507	17817	507	54118.7	507	114085	507	15354.4
507.5	17828.2	507.5	54069.1	507.5	113273	507.5	15440.9
508	17846.9	508	53377.4	508	112145	508	15467
508.5	17874	508.5	52741.3	508.5	111708	508.5	15240.9
509	17896.4	509	52985.7	509	111518	509	15077
509.5	17725	509.5	53064.8	509.5	111018	509.5	14958.3
510	17554.6	510	53060.4	510	111028	510	15005.2
510.5	17667.6	510.5	53264.8	510.5	111831	510.5	15008.7
511	17500.3	511	53353.5	511	112055	511	15032.6
511.5	17585.4	511.5	53564.3	511.5	112552	511.5	15193.9
512	17497.6	512	53466.1	512	112246	512	15255.2
512.5	17561	512.5	53481.3	512.5	111715	512.5	15260
513	17713.6	513	53111.3	513	111961	513	15373
513.5	17742.4	513.5	53031.3	513.5	112194	513.5	15346.5
514	17754	514	53046.1	514	112883	514	15517.8
514.5	17959.2	514.5	53313	514.5	112987	514.5	15635.2
515	18130.4	515	53370	515	113476	515	15564.4
515.5	18183.5	515.5	53276.5	515.5	113588	515.5	15479.1
516	18002.6	516	53163	516	113407	516	15328.7
516.5	17893.6	516.5	53494.8	516.5	113726	516.5	15506.5
517	17719.5	517	53693.5	517	113753	517	15553
517.5	17753.8	517.5	53757.8	517.5	113746	517.5	15830.9
518	17985.7	518	53783.5	518	113338	518	15673
518.5	17736.4	518.5	54241.7	518.5	113233	518.5	15752.6
519	18040.2	519	54196.9	519	113141	519	15493.5
519.5	18048.9	519.5	54114.3	519.5	113046	519.5	15391.3
520	17921.4	520	53975.2	520	112985	520	15350.9
520.5	17959.2	520.5	53353.9	520.5	112921	520.5	15405.6
521	17812	521	53000.4	521	112324	521	15348.7
521.5	17776.1	521.5	52387.4	521.5	111729	521.5	15255.6
522	17757.3	522	52026.9	522	111274	522	15256.5
522.5	17849.4	522.5	51790.9	522.5	110554	522.5	15300.9
523	17593.6	523	51672.6	523	109595	523	15338.7
523.5	17426.8	523.5	51810.9	523.5	108972	523.5	15182.2
524	17267.5	524	51149.6	524	108388	524	15028.3
524.5	17561.9	524.5	51088.7	524.5	108657	524.5	15249.1
525	17599	525	51413.5	525	109228	525	15201.7
525.5	17635.3	525.5	51419.6	525.5	109436	525.5	15529.6
526	17328	526	51576.1	526	109617	526	15661.3
526.5	17457.9	526.5	51436.9	526.5	110276	526.5	15835.2
527	17414.1	527	50887.4	527	109146	527	15726.1
527.5	17585.1	527.5	51099.6	527.5	109106	527.5	15941.3
528	17587.8	528	51105.2	528	108743	528	16155.2
528.5	17400.6	528.5	51840	528.5	108872	528.5	16609.1
529	17202.6	529	51520.4	529	108174	529	16933
529.5	17119.6	529.5	50727.4	529.5	107516	529.5	17266.1
530	16958.2	530	50330.9	530	106714	530	17624.8
530.5	16942.9	530.5	49890.4	530.5	105606	530.5	18225.7
531	16547.7	531	48976.9	531	104592	531	18863.9
531.5	16230.1	531.5	48770.9	531.5	103308	531.5	19646.5
532	16051.3	532	48588.3	532	103290	532	20603.5
532.5	16173.8	532.5	48506.5	532.5	102528	532.5	21550
533	16145.9	533	48339.1	533	102253	533	22367.8
533.5	16343.7	533.5	48480	533.5	102626	533.5	23537.4
534	16486.8	534	47817.8	534	101725	534	24278.3
534.5	16444.8	534.5	47723	534.5	101769	534.5	25220
535	16529.6	535	47812.6	535	100936	535	26196.5
535.5	16637.8	535.5	47889.1	535.5	101339	535.5	27540.9
536	16929.2	536	48189.1	536	100848	536	28895.2
536.5	16903.6	536.5	47942.6	536.5	99863.1	536.5	30015.2
537	17103.7	537	47460	537	98673.6	537	31310
537.5	17423.7	537.5	47513	537.5	98723.4	537.5	32653.5
538	17796.5	538	47387.4	538	98376.8	538	33840.9
538.5	18379.2	538.5	47156.9	538.5	97900.1	538.5	34607.8
539	19033.8	539	47149.6	539	98086.9	539	35637.8
539.5	19994.7	539.5	47037.4	539.5	98242.1	539.5	36850.9
540	21128.2	540	47146.5	540	98738.1	540	37579.1
540.5	22620.2	540.5	46568.7	540.5	97950.3	540.5	38421.3
541	24618.2	541	46245.7	541	97641.4	541	38857
541.5	26606.1	541.5	46039.1	541.5	96701.3	541.5	39598.7
542	28311.4	542	46050.4	542	96629.7	542	40317.4
542.5	29957.9	542.5	45905.7	542.5	96223.7	542.5	41240.9
543	30883.3	543	46004.8	543	96522.4	543	41941.3
543.5	31141.7	543.5	45796.9	543.5	96096.6	543.5	42290.4
544	31045.5	544	45428.7	544	95326.4	544	42489.6
544.5	30475.5	544.5	45175.7	544.5	94484.6	544.5	42458.7
545	30212.1	545	44968.7	545	94095.6	545	42488.3
545.5	30351.6	545.5	44782.2	545.5	94050.9	545.5	42091.7
546	30720.5	546	44072.6	546	93696.6	546	41451.7
546.5	31626.8	546.5	43657.4	546.5	92772.9	546.5	40720.4
547	32664.9	547	43653	547	92420.7	547	40176.1
547.5	34266.3	547.5	43968.3	547.5	91919.2	547.5	39303
548	35636.7	548	43837.4	548	91580.7	548	38526.1
548.5	36954.8	548.5	43467	548.5	91513.9	548.5	37561.3
549	38179.7	549	42898.7	549	90450.2	549	36478.7
549.5	39479.8	549.5	42960	549.5	90120.2	549.5	35780.9
550	40739.3	550	43108.3	550	90005.5	550	34929.6
550.5	41972.4	550.5	43210.4	550.5	90673.9	550.5	34228.7
551	42948.1	551	42874.3	551	89617	551	33279.6
551.5	43861	551.5	42894.3	551.5	88829.5	551.5	32050
552	44206.7	552	42823.9	552	88338	552	31695.7
552.5	43995.7	552.5	42957	552.5	88127.7	552.5	31050.9
553	43423.4	553	42922.2	553	87793.2	553	30312.6
553.5	42722.2	553.5	42642.2	553.5	86364.7	553.5	29830.4
554	41925.2	554	42548.3	554	85752.8	554	29629.6
554.5	41246.9	554.5	42526.1	554.5	85077.6	554.5	29582.6
555	40124.8	555	42648.7	555	85250.4	555	29623.5
555.5	38712.1	555.5	42775.7	555.5	85582.9	555.5	29680.9
556	37427.7	556	42920	556	86084.9	556	29817.8
556.5	36456.3	556.5	43253.5	556.5	86461.1	556.5	29773
557	35805	557	43863.5	557	86812	557	29712.2
557.5	34923.9	557.5	44048.3	557.5	86865.1	557.5	29790.4
558	34309.3	558	44405.2	558	87677.6	558	29790
558.5	33690.3	558.5	44715.7	558.5	88361.2	558.5	29957
559	33311.2	559	44823	559	88349.3	559	29876.1
559.5	32774.5	559.5	45305.2	559.5	88413.8	559.5	29926.1
560	32548.3	560	45469.6	560	89066.1	560	30179.6
560.5	32513.7	560.5	46140	560.5	89874.9	560.5	30235.2
561	32609.3	561	46692.6	561	90682.1	561	30866.5
561.5	32084.8	561.5	47043	561.5	90563.6	561.5	31029.1
562	31372.8	562	47281.3	562	90701.5	562	31302.2
562.5	31192.3	562.5	47354.8	562.5	90901.5	562.5	31156.1
563	30978.2	563	47105.2	563	91157.3	563	31031.7
563.5	30795.1	563.5	46760	563.5	90582.3	563.5	31078.7
564	30243.7	564	46982.2	564	89560	564	30940.9
564.5	30307.1	564.5	46816.1	564.5	89363	564.5	30891.3
565	30294.9	565	46318.7	565	89251.4	565	30606.5
565.5	30322.5	565.5	45395.7	565.5	88227.8	565.5	30291.7
566	29892.9	566	44584.8	566	87399.2	566	30107
566.5	29523.1	566.5	43693	566.5	85648	566.5	29680.4
567	29891.2	567	43056.1	567	84543.1	567	29379.6
567.5	30099.2	567.5	42457	567.5	84396.5	567.5	29193.5
568	29896.5	568	42087.4	568	83321.4	568	29194.3
568.5	29875.3	568.5	41382.6	568.5	81887.4	568.5	28714.3
569	29995.8	569	40883.9	569	81674.2	569	28438.3
569.5	30266.3	569.5	40714.8	569.5	81306.1	569.5	28627.8
570	30653.3	570	40948.7	570	80865.7	570	28408.3
570.5	30965.4	570.5	41259.6	570.5	80826.1	570.5	28320.4
571	31231.2	571	40896.1	571	81439.5	571	28671.7
571.5	31635.3	571.5	40767.8	571.5	81148	571.5	28546.1
572	31994.6	572	40673	572	80951.5	572	28652.2
572.5	32519.3	572.5	40790.9	572.5	80495.4	572.5	28730
573	32646.1	573	40530.9	573	80383.3	573	28426.5
573.5	32717.3	573.5	40115.2	573.5	79863.8	573.5	28490
574	32830.7	574	39805.2	574	79808.3	574	28436.1
574.5	32679	574.5	39654.8	574.5	79361.1	574.5	28162.2
575	32433.8	575	39420	575	78521	575	28196.5
575.5	32258.5	575.5	39162.6	575.5	77984.9	575.5	27833.5
576	32106.6	576	38985.7	576	77231.6	576	27538.7
576.5	31795.3	576.5	39134.3	576.5	77133.2	576.5	27208.3
577	31423.1	577	39226.1	577	77550	577	27175.2
577.5	31278.1	577.5	39098.7	577.5	77970.8	577.5	27046.1
578	31239	578	39177	578	78407.4	578	27007.8
578.5	31124.2	578.5	39493.5	578.5	78049.9	578.5	27164.3
579	31112.1	579	39300	579	77835	579	27140.9
579.5	30740.7	579.5	39358.3	579.5	77523.6	579.5	26833
580	30272.1	580	39173	580	76984.5	580	27147.4
580.5	30140.1	580.5	38977.4	580.5	77051.4	580.5	26912.6
581	30112	581	38962.6	581	76785	581	26346.5
581.5	29896.3	581.5	39327	581.5	76958.7	581.5	26517
582	29939.8	582	39228.3	582	77488.1	582	26606.5
582.5	29678.5	582.5	39159.6	582.5	77747.6	582.5	26551.3
583	29571	583	39140.4	583	77618.8	583	26729.1
583.5	29627.9	583.5	38452.6	583.5	77009.1	583.5	26616.1
584	29524.7	584	38401.7	584	76419.8	584	26341.7
584.5	29287.2	584.5	38411.3	584.5	76018.6	584.5	26412.6
585	28907.2	585	38168.3	585	74836.6	585	26418.3
585.5	28370.7	585.5	38042.6	585.5	74486.5	585.5	26065.7
586	28284.5	586	37550.4	586	73865.8	586	25624.3
586.5	28554.4	586.5	37359.1	586.5	73964.4	586.5	25274.8
587	28321.4	587	37345.2	587	74456.1	587	25236.5
587.5	28524.5	587.5	37301.7	587.5	74441.4	587.5	25310
588	28470.6	588	37267	588	73914.8	588	25198.7
588.5	27809.5	588.5	36843.9	588.5	73325.2	588.5	25021.7
589	27459.7	589	36689.6	589	73198.1	589	24990
589.5	27102.3	589.5	36803.9	589.5	72726.8	589.5	24690.4
590	26807.5	590	36331.3	590	71544.7	590	24648.3
590.5	26537.7	590.5	36022.6	590.5	70655.2	590.5	24427.4
591	26192.2	591	35619.1	591	69923.7	591	24177.4
591.5	25982.5	591.5	35359.1	591.5	69462.5	591.5	24046.1
592	26102.9	592	35074.8	592	69453.7	592	23762.2
592.5	26103.3	592.5	35085.2	592.5	69977.1	592.5	23518.7
593	25659.4	593	34877.8	593	69058	593	23370
593.5	25177.8	593.5	35164.8	593.5	68720.3	593.5	23311.3
594	25054.5	594	35109.6	594	68627.7	594	23477
594.5	24925.4	594.5	34850.4	594.5	67892.2	594.5	23733.5
595	25080.6	595	34798.3	595	67318.3	595	23859.6
595.5	24779.8	595.5	34453.5	595.5	67561.4	595.5	23490.9
596	24572.2	596	34135.2	596	67053.7	596	23067
596.5	24317.6	596.5	33894.3	596.5	66547.6	596.5	23056.5
597	24081.8	597	33556.5	597	65937.8	597	22910
597.5	23840.3	597.5	33257	597.5	64865.2	597.5	22545.2
598	23912.6	598	33004.3	598	64415.8	598	22257
598.5	23572.1	598.5	32669.1	598.5	63854	598.5	21866.5
599	23270.8	599	32361.7	599	63364.9	599	21748.7
599.5	23015.6	599.5	32238.7	599.5	62804.9	599.5	21639.1
600	23056.7	600	31970	600	61975.7	600	21508.3
600.5	22743.7	600.5	31540	600.5	60728.7	600.5	21354.8
601	22336.1	601	31293.9	601	60063.2	601	21043
601.5	22226.2	601.5	30620	601.5	59455.6	601.5	21095.2
602	22095.8	602	30348.7	602	59248.4	602	21170
602.5	22040.2	602.5	30064.8	602.5	59181.5	602.5	21171.7
603	22019.6	603	29833.5	603	59933.6	603	21089.1
603.5	22135.2	603.5	30091.7	603.5	59650	603.5	20869.6
604	22343.1	604	30250.4	604	59434.6	604	20897
604.5	22278.5	604.5	30030.9	604.5	59036	604.5	20696.1
605	22327.4	605	29707.8	605	58702.8	605	20530.4
605.5	21999.5	605.5	29353.5	605.5	58293.4	605.5	20373.9
606	21850.7	606	29257	606	57967.9	606	20491.7
606.5	21568.8	606.5	29197.8	606.5	57810.3	606.5	20601.7
607	21594.9	607	29415.7	607	57404.9	607	20164.8
607.5	21487.7	607.5	29300.4	607.5	57075.8	607.5	20158.3
608	21507.7	608	29213.9	608	57337.8	608	20125.2
608.5	21504.3	608.5	29340.4	608.5	57275	608.5	19882.2
609	21613	609	29197.4	609	56738.2	609	20027.8
609.5	21671.1	609.5	29044.3	609.5	56857.8	609.5	19771.7
610	21537.8	610	28567.8	610	56681.5	610	19907
610.5	21768.3	610.5	28382.6	610.5	56866.3	610.5	19726.1
611	21931.5	611	28302.6	611	56507.3	611	19945.2
611.5	21788.5	611.5	28142.2	611.5	56285.1	611.5	19785.2
612	21339	612	28280.9	612	55726.7	612	19743.9
612.5	21317.7	612.5	28311.7	612.5	55459.6	612.5	19716.5
613	21432.2	613	28260.4	613	55225.2	613	19664.8
613.5	21591.2	613.5	27956.5	613.5	54777.6	613.5	19770.9
614	21367.7	614	28032.2	614	54767.3	614	19488.3
614.5	21209.7	614.5	27907	614.5	54689.1	614.5	19548.7
615	21141.4	615	27957.4	615	54984.6	615	19497.8
615.5	21167.5	615.5	27868.7	615.5	55000	615.5	19246.5
616	20723.7	616	27566.5	616	54563.9	616	18901.7
616.5	20566.5	616.5	27414.3	616.5	53881.7	616.5	18877
617	20278.8	617	27834.3	617	54136.8	617	18837
617.5	20419	617.5	27709.1	617.5	53791.4	617.5	18751.3
618	20513.8	618	27597	618	53931.8	618	18723
618.5	20336.6	618.5	27408.7	618.5	53784.4	618.5	18937.4
619	20071.8	619	27342.6	619	53166.3	619	19017.4
619.5	20027	619.5	26961.3	619.5	52954.2	619.5	19051.7
620	19931.3	620	26883	620	52863.9	620	18989.6
620.5	19886.8	620.5	26722.2	620.5	52401.5	620.5	18696.1
621	19951.2	621	26590.4	621	52199.2	621	18625.2
621.5	20060.8	621.5	26688.7	621.5	52010.2	621.5	18593.9
622	20155.5	622	26444.3	622	51842.9	622	18653
622.5	20138.2	622.5	26176.1	622.5	51578.9	622.5	18853
623	20161.1	623	26088.7	623	51367.8	623	18868.3
623.5	19973.9	623.5	25984.3	623.5	51355.7	623.5	18826.5
624	19881.7	624	26617	624	51249.6	624	18725.7
624.5	20103.4	624.5	26352.6	624.5	51315.3	624.5	18400.4
625	19937.3	625	26159.1	625	50926.9	625	18366.5
625.5	19762.7	625.5	26063.9	625.5	50513.4	625.5	18462.6
626	19805.8	626	25943.9	626	50422.8	626	18305.2
626.5	19729.1	626.5	25972.2	626.5	50188.1	626.5	18257
627	19894.6	627	25874.8	627	49972.6	627	18148.7
627.5	19744.1	627.5	25770.4	627.5	50091.1	627.5	18247.4
628	19898.3	628	25634.8	628	50029.5	628	18399.1
628.5	19552.2	628.5	25363	628.5	49860.1	628.5	18347.8
629	19268.2	629	25234.3	629	49925.9	629	17964.8
629.5	19251.5	629.5	25053.9	629.5	49720	629.5	17883.9
630	19349.4	630	25368.7	630	49263.5	630	17819.1
630.5	19206	630.5	25213	630.5	49107.8	630.5	17835.2
631	19253.2	631	25286.5	631	48984.1	631	17652.2
631.5	19143.2	631.5	25210.9	631.5	48971.2	631.5	17799.1
632	19046.6	632	25280.4	632	48826.5	632	17715.2
632.5	19090.4	632.5	25136.1	632.5	48894.3	632.5	17458.7
633	19159.9	633	25109.1	633	48594.9	633	17388.3
633.5	19129.2	633.5	25118.7	633.5	48478.7	633.5	17419.6
634	18827.1	634	25106.5	634	48078.7	634	17446.5
634.5	18800.6	634.5	24756.1	634.5	47714.8	634.5	17179.1
635	18882.8	635	24541.7	635	47952.8	635	17258.3
635.5	18841.1	635.5	24576.1	635.5	47868.6	635.5	17253.9
636	18776.7	636	24571.7	636	47492.1	636	17125.7
636.5	18473	636.5	24703.9	636.5	47370.4	636.5	17233
637	18423.8	637	24565.2	637	47497.9	637	17170
637.5	18502	637.5	24459.6	637.5	47485.4	637.5	17002.2
638	18565.6	638	24334.3	638	47607.1	638	16718.3
638.5	18573.6	638.5	24500	638.5	47782.4	638.5	16528.3
639	18608.4	639	24300.9	639	47679.4	639	16545.7
639.5	18457.5	639.5	24293	639.5	47584.6	639.5	16713
640	18302.9	640	24277.4	640	47316.8	640	16635.2
640.5	18243	640.5	24210	640.5	46760.4	640.5	16687
641	18257.6	641	24023.9	641	46476.3	641	16670.9
641.5	18042.1	641.5	23580.9	641.5	46252.6	641.5	16578.3
642	18013	642	23415.2	642	45968.3	642	16641.7
642.5	18155	642.5	23667.4	642.5	45810.6	642.5	16780.9
643	17969.9	643	23362.6	643	45818.8	643	16616.5
643.5	17849.9	643.5	23553	643.5	45579.4	643.5	16464.3
644	17717.5	644	23560	644	45416.5	644	16467.4
644.5	17800.1	644.5	23278.3	644.5	45331.7	644.5	16220.4
645	18019.1	645	23347.4	645	44917.4	645	16047.4
645.5	17887.9	645.5	23570.4	645.5	44975.6	645.5	16247.4
646	17525.6	646	23316.5	646	45064.7	646	16135.6
646.5	17785.9	646.5	23163.9	646.5	45318.1	646.5	16041.3
647	17860.5	647	23083	647	44830	647	16223
647.5	17551.3	647.5	23136.5	647.5	44882	647.5	16334.8
648	17544.1	648	22990.4	648	45134	648	16190
648.5	17070	648.5	22889.6	648.5	45196.1	648.5	15966.5
649	17133.3	649	22956.1	649	44996.5	649	16013
649.5	17322.7	649.5	22851.7	649.5	44650.3	649.5	15854.4
650	17355.8	650	23066.5	650	44575.4	650	15798.7
650.5	17426.6	650.5	23033.5	650.5	44781.7	650.5	15946.5
651	17223.1	651	22748.3	651	44618.5	651	15848.7
651.5	17352.3	651.5	22775.2	651.5	44440.8	651.5	15708.7
652	17368.2	652	22909.1	652	44734.2	652	15613
652.5	17368.4	652.5	23091.7	652.5	45024	652.5	15574.4
653	17211.9	653	23203	653	44827.4	653	15322.6
653.5	17205.8	653.5	23004.8	653.5	44567.6	653.5	15485.6
654	16775.3	654	22572.6	654	44049.1	654	15713.5
654.5	16716	654.5	22607	654.5	43513.9	654.5	15524.4
655	16542.1	655	22525.7	655	43506.3	655	15308.3
655.5	16556.5	655.5	22660.4	655.5	43551.1	655.5	15368.3
656	16509.5	656	22502.2	656	43777.7	656	15583.9
656.5	16537.2	656.5	21990	656.5	43598.2	656.5	15432.2
657	16437.8	657	21758.3	657	43227.6	657	15167
657.5	16295.5	657.5	21686.1	657.5	43354.7	657.5	14801.7
658	16541.3	658	21692.6	658	43079.9	658	14867
658.5	16568.8	658.5	21643.9	658.5	42748.1	658.5	14901.3
659	16279.5	659	21815.7	659	42388.1	659	14888.3
659.5	16129.6	659.5	21733.5	659.5	42371.8	659.5	14727
660	16159.5	660	21472.2	660	42196.2	660	14517.8
660.5	16163.5	660.5	21174.8	660.5	41649.2	660.5	14449.1
661	16143.8	661	21022.6	661	41839.1	661	14461.7
661.5	15887.1	661.5	21030.9	661.5	41600.6	661.5	14758.3
662	16037	662	21037.8	662	41189.9	662	14880.4
662.5	15955.4	662.5	21147.4	662.5	41107.3	662.5	14669.6
663	15854.8	663	21098.3	663	40849	663	14460
663.5	15639.5	663.5	21193.9	663.5	40707.3	663.5	14240.4
664	15524.3	664	20996.1	664	40526.8	664	13995.2
664.5	15430.9	664.5	20786.1	664.5	40400.3	664.5	14077.8
665	15369.5	665	20730	665	40462.2	665	14071.3
665.5	15293.6	665.5	20845.2	665.5	40384.3	665.5	13871.7
666	15356.9	666	20646.5	666	40244.5	666	13916.5
666.5	15163.1	666.5	20517.4	666.5	40186.8	666.5	14002.6
667	15241.8	667	20506.1	667	40210.2	667	14045.6
667.5	15150.4	667.5	20426.1	667.5	40085.2	667.5	13804.4
668	15143.6	668	20489.1	668	39696.8	668	13906.1
668.5	14922.6	668.5	20387.8	668.5	39809	668.5	13787.8
669	14839.6	669	20379.1	669	39813	669	13655.2
669.5	14939	669.5	20157.8	669.5	39718.7	669.5	13775.2
670	15030.7	670	20163.9	670	39489.9	670	13663.9
670.5	14857.7	670.5	20314.8	670.5	39106.9	670.5	13560.4
671	14789.5	671	20147.8	671	38769.5	671	13547
671.5	14740.6	671.5	20018.3	671.5	38713	671.5	13517.4
672	14688.6	672	19833.9	672	38954.9	672	13588.3
672.5	14784.4	672.5	19906.5	672.5	38480.5	672.5	13510
673	14787.8	673	19923.9	673	38371.1	673	13461.7
673.5	14685.7	673.5	19840.4	673.5	38508.6	673.5	13379.1
674	14626.2	674	19715.2	674	38608.7	674	13354.8
674.5	14625.4	674.5	19871.3	674.5	38530.9	674.5	13320
675	14669.8	675	19820	675	38111.6	675	13497.4
675.5	14524.1	675.5	19747.8	675.5	38072.4	675.5	13502.6
676	14428.9	676	19540.9	676	38248.3	676	13358.7
676.5	14802.1	676.5	19444.3	676.5	38030.4	676.5	13193.9
677	14646.6	677	19384.3	677	37556.1	677	13101.7
677.5	14278.8	677.5	19344.3	677.5	37168.7	677.5	13308.3
678	14316.8	678	19111.3	678	37079.4	678	13290.9
678.5	14230.5	678.5	18837.8	678.5	37257.1	678.5	13309.6
679	14247.9	679	18862.2	679	37186	679	13079.6
679.5	14188	679.5	19114.3	679.5	37229.2	679.5	13006.1
680	14088.2	680	19079.6	680	37430.2	680	12949.1
680.5	14087.4	680.5	18976.5	680.5	36927.5	680.5	13040.4
681	14009.4	681	19168.3	681	36663.6	681	13111.3
681.5	13973.9	681.5	19039.1	681.5	36609.9	681.5	13282.6
682	13946.8	682	18937	682	36499.7	682	12967.8
682.5	13908.8	682.5	19069.1	682.5	36434.9	682.5	13012.2
683	13832.2	683	19042.6	683	36177.2	683	13070.9
683.5	13931.3	683.5	18848.3	683.5	36234.8	683.5	13055.2
684	13837.4	684	18638.7	684	35780.2	684	12990
684.5	13791	684.5	18338.7	684.5	35505.7	684.5	12846.1
685	13940.1	685	18415.2	685	35537.4	685	12949.6
685.5	13876.6	685.5	18257.4	685.5	35780.6	685.5	12880.4
686	13773.8	686	18498.7	686	35549	686	12689.6
686.5	13767.4	686.5	18491.3	686.5	35695.2	686.5	12763.9
687	13745.7	687	18552.6	687	35151.3	687	12761.3
687.5	13738.7	687.5	18384.3	687.5	35090.3	687.5	12769.1
688	13889.7	688	17951.7	688	35097	688	12866.1
688.5	13856.1	688.5	18045.2	688.5	35135.8	688.5	12774.8
689	13686	689	17945.2	689	34925.2	689	12410.9
689.5	13584.1	689.5	18291.7	689.5	34881.9	689.5	12407
690	13487.7	690	18337.4	690	34936.6	690	12546.1
690.5	13446.7	690.5	18106.1	690.5	34913.5	690.5	12496.5
691	13638.7	691	17671.7	691	35020.7	691	12550.9
691.5	13594.1	691.5	17724.8	691.5	35050.3	691.5	12646.5
692	13429.6	692	17818.3	692	34940.6	692	12574.4
692.5	13286.3	692.5	17718.3	692.5	34739.9	692.5	12574.8
693	13296.4	693	17631.7	693	34547.6	693	12381.7
693.5	13353.9	693.5	17635.2	693.5	34684.2	693.5	12410
694	13083.3	694	17471.3	694	34595.3	694	12264.8
694.5	13080.8	694.5	17383.5	694.5	34060.6	694.5	12212.2
695	12921	695	17308.7	695	33905.4	695	12074.4
695.5	12869.9	695.5	17170	695.5	33882	695.5	12050
696	13153.1	696	17216.1	696	33768.3	696	11990.4
696.5	13075.9	696.5	17289.1	696.5	33674.1	696.5	11987.8
697	13107.4	697	17052.6	697	33475.7	697	11885.6
697.5	12967.1	697.5	17192.6	697.5	33533	697.5	12012.2
698	12800.7	698	17222.6	698	33341.8	698	11933
698.5	12897.9	698.5	17137	698.5	33366.9	698.5	12081.3
699	12851.5	699	17147.4	699	33334.6	699	12153.5
699.5	12919	699.5	17253.9	699.5	33267.7	699.5	12000.9
700	12784.8	700	17182.2	700	33023.5	700	12123.5
700.5	12634.9	700.5	17228.3	700.5	32985.5	700.5	12097
701	12639.6	701	17017.8	701	32854.9	701	12219.1
701.5	12752.2	701.5	17047.8	701.5	32810.2	701.5	12247.4
702	12722.3	702	16845.2	702	32614.4	702	12347
702.5	12789.8	702.5	16636.5	702.5	32750.9	702.5	12459.6
703	12648.3	703	16668.3	703	32729.7	703	12385.2
703.5	12510.2	703.5	16540.4	703.5	32682	703.5	12283
704	12548.2	704	16474.3	704	32567.2	704	12162.2
704.5	12510.2	704.5	16774.8	704.5	32475.5	704.5	12423.9
705	12742.5	705	16703.5	705	32486.5	705	12752.6
705.5	12551.5	705.5	16566.5	705.5	32301.6	705.5	13242.2
706	12551.9	706	16458.7	706	31990.4	706	13539.6
706.5	12559.9	706.5	16508.3	706.5	31749.1	706.5	14234.8
707	12662	707	16790.4	707	31791.6	707	15003.9
707.5	12666.4	707.5	16520.9	707.5	31808.5	707.5	16120.9
708	12623.3	708	16239.6	708	31892.6	708	17540.9
708.5	12589.5	708.5	16295.2	708.5	31952.2	708.5	19223
709	12678.5	709	16173	709	31801.5	709	21828.7
709.5	12557.6	709.5	16274.4	709.5	31325.3	709.5	25241.3
710	12625.8	710	16322.2	710	31074.9	710	29790
710.5	12564	710.5	16530.4	710.5	31113.1	710.5	35500
711	12730.3	711	16594.8	711	31122.3	711	41172.6
711.5	12786.3	711.5	16381.7	711.5	31365.1	711.5	46136.5
712	12768.8	712	16416.5	712	31354.3	712	49154.3
712.5	12761.6	712.5	16023	712.5	31085.3	712.5	50218.7
713	12807.9	713	15955.6	713	31344.8	713	49940
713.5	13075.9	713.5	15842.2	713.5	31148.3	713.5	47379.6
714	13298.8	714	16034.8	714	31241.8	714	44346.9
714.5	13496.6	714.5	16087.4	714.5	31181.9	714.5	40934.8
715	13608.6	715	16066.1	715	30869.4	715	37327.8
715.5	14074.1	715.5	16232.2	715.5	30961.3	715.5	33873
716	14617.1	716	16010	716	31034.3	716	30752.6
716.5	15314.5	716.5	15821.7	716.5	31131.7	716.5	28111.7
717	16696.1	717	15762.6	717	30866.5	717	25935.2
717.5	18069.3	717.5	15759.1	717.5	30682.4	717.5	24174.8
718	19705.4	718	15893.5	718	30419.3	718	23210.9
718.5	22307.7	718.5	15846.1	718.5	30508.5	718.5	22124.3
719	25525.9	719	15793	719	30510.3	719	21345.7
719.5	30381.3	719.5	15863.9	719.5	30468.5	719.5	20793.5
720	36440.3	720	15863.5	720	30659.8	720	20244.3
720.5	44040.6	720.5	15933.9	720.5	30562.2	720.5	20093.5
721	51569.4	721	15932.2	721	30438.6	721	19762.2
721.5	58914.7	721.5	15926.1	721.5	30273.3	721.5	20060
722	64998.5	722	15948.7	722	30394.8	722	20557
722.5	68268.1	722.5	15843.9	722.5	30309.5	722.5	21663.9
723	68514.7	723	16054.4	723	30519.1	723	22982.2
723.5	66260.7	723.5	16199.6	723.5	30806.6	723.5	24423.5
724	62064.9	724	16360	724	31250.8	724	25783.9
724.5	56433	724.5	16693	724.5	31504.9	724.5	26425.2
725	50785.1	725	17095.2	725	31698.7	725	26702.6
725.5	45758.6	725.5	17727	725.5	31775.6	725.5	26543
726	41440.3	726	18235.2	726	32437.5	726	26356.5
726.5	37783.3	726.5	19513.5	726.5	33499.9	726.5	25887
727	34892.6	727	21106.1	727	34782.1	727	24997
727.5	32524.8	727.5	22552.2	727.5	36656.2	727.5	23852.2
728	30406.6	728	25067.4	728	38964.1	728	23107
728.5	28875.1	728.5	27909.1	728.5	42434.6	728.5	22484.8
729	27577.7	729	31987.8	729	46987.1	729	21950
729.5	26491	729.5	37440.9	729.5	52049.3	729.5	21345.7
730	25802.7	730	45594.8	730	58847.8	730	21045.2
730.5	25327.3	730.5	56861.7	730.5	68039.3	730.5	20653.9
731	25023.2	731	69571.3	731	81007.5	731	20216.1
731.5	25042.7	731.5	82906.5	731.5	100604	731.5	19845.7
732	25616	732	93773	732	124400	732	19695.7
732.5	26594	732.5	100784	732.5	149087	732.5	19573.9
733	27809.1	733	102650	733	169712	733	19368.7
733.5	28895.4	733.5	101476	733.5	183279	733.5	19116.5
734	30410.7	734	96725.6	734	188691	734	19097
734.5	31823.6	734.5	89816.1	734.5	186430	734.5	19353
735	32897	735	83255.6	735	178340	735	19533.9
735.5	33289.3	735.5	76929.1	735.5	167562	735.5	19638.7
736	32888.2	736	71472.6	736	155445	736	19665.7
736.5	32366.3	736.5	66612.6	736.5	143452	736.5	19490.9
737	31320.3	737	62478.3	737	132894	737	19632.2
737.5	30285.6	737.5	59319.1	737.5	124256	737.5	19521.7
738	28496.2	738	56175.2	738	116538	738	19626.5
738.5	27359.4	738.5	54376.1	738.5	110174	738.5	19753.9
739	26410.1	739	52787.8	739	105261	739	19655.2
739.5	25675.5	739.5	51286.5	739.5	100970	739.5	19707
740	24657.5	740	49834.8	740	97396.9	740	19723.5
740.5	23953.6	740.5	49028.7	740.5	95016.5	740.5	19854.8
741	23298.2	741	48522.2	741	93832.4	741	19572.2
741.5	23109.2	741.5	49096.1	741.5	93142.8	741.5	19850.4
742	22892.9	742	49958.3	742	93208.3	742	19917.8
742.5	22742	742.5	51236.9	742.5	93615.7	742.5	19840
743	22334.5	743	53957.8	743	94270.9	743	19881.3
743.5	21971.2	743.5	56886.9	743.5	96438.4	743.5	19857.8
744	22248.9	744	60901.7	744	100602	744	19875.2
744.5	22280.8	744.5	64640	744.5	106527	744.5	20014.3
745	21748.8	745	68361.7	745	113759	745	20048.7
745.5	21650	745.5	70373.5	745.5	121253	745.5	20000.4
746	21735.5	746	70951.3	746	127318	746	20293.9
746.5	22210	746.5	70564.8	746.5	130963	746.5	20427
747	22201	747	68896.5	747	132895	747	20480.4
747.5	22231.8	747.5	66500	747.5	131993	747.5	20649.1
748	22098.2	748	64014.3	748	128833	748	20876.5
748.5	22059.8	748.5	62414.8	748.5	125466	748.5	20963.9
749	22131.9	749	60883	749	121835	749	20944.3
749.5	22261.3	749.5	59244.8	749.5	117610	749.5	20873.9
750	22271.6	750	58009.1	750	114463	750	20846.1
750.5	22460.6	750.5	56619.6	750.5	111358	750.5	20987
751	22649.2	751	55626.1	751	109323	751	20876.1
751.5	22459.2	751.5	54240.9	751.5	107512	751.5	20753
752	22710.4	752	53662.2	752	105911	752	20541.3
752.5	22733	752.5	53405.2	752.5	105157	752.5	20561.7
753	23029	753	52951.3	753	104465	753	20812.2
753.5	23123.1	753.5	52403.9	753.5	103444	753.5	20766.5
754	23070.8	754	52389.1	754	102335	754	20820.9
754.5	23123.1	754.5	52353	754.5	101889	754.5	20940.9
755	23330.2	755	52391.3	755	101540	755	20708.3
755.5	23137.6	755.5	51942.2	755.5	100961	755.5	20622.2
756	23694.4	756	51484.8	756	100390	756	20362.2
756.5	23699.3	756.5	51557.8	756.5	99953.6	756.5	20262.2
757	23901.3	757	51647.4	757	99897.6	757	19980.9
757.5	23699.5	757.5	51853	757.5	100352	757.5	20223.5
758	23913.6	758	51766.1	758	100424	758	20294.3
758.5	24019	758.5	51499.6	758.5	100143	758.5	20551.7
759	23841.6	759	51471.7	759	99993.4	759	20482.2
759.5	24030.7	759.5	51553.5	759.5	100338	759.5	20550.4
760	24146.7	760	51465.2	760	100474	760	20260.9
760.5	24037.2	760.5	51356.9	760.5	100167	760.5	20317.8
761	23958.7	761	51452.2	761	100089	761	20214.3
761.5	24252.2	761.5	51465.2	761.5	99285.6	761.5	20135.2
762	24387.3	762	51438.7	762	99069.4	762	20217.4
762.5	24297.7	762.5	51643.5	762.5	99394.6	762.5	20181.3
763	24373.6	763	51295.7	763	99466	763	19885.2
763.5	24286.2	763.5	50915.7	763.5	99436.9	763.5	19757
764	24131.1	764	51151.3	764	100144	764	19973.5
764.5	24050.6	764.5	50954.3	764.5	100218	764.5	20007
765	24206.8	765	50669.1	765	99699.5	765	19790.4
765.5	24310.3	765.5	50576.5	765.5	99453.8	765.5	19812.2
766	24263.9	766	50572.6	766	99284.1	766	19743
766.5	24247.4	766.5	50535.7	766.5	98845.7	766.5	19632.2
767	24370.3	767	50343	767	98602.7	767	19767.8
767.5	24251.1	767.5	49828.3	767.5	98578	767.5	19796.1
768	24412.9	768	50116.5	768	98572.3	768	19419.6
768.5	24455.2	768.5	50330.4	768.5	98575	768.5	19374.3
769	24403.9	769	49750.4	769	98340.5	769	19448.3
769.5	24220.1	769.5	49850	769.5	97523.8	769.5	19466.1
770	24216	770	49781.7	770	97772.5	770	19241.3
770.5	24212	770.5	49431.3	770.5	98053.9	770.5	19200
771	24212.2	771	49146.1	771	98154.2	771	19102.6
771.5	24188.4	771.5	49341.3	771.5	97175.6	771.5	19025.7
772	23714.5	772	49124.3	772	97350.1	772	19107.8
772.5	23636.7	772.5	49013	772.5	96998.7	772.5	19183.5
773	23392.2	773	49691.3	773	97546.1	773	18927.8
773.5	23485.3	773.5	49781.7	773.5	97640.8	773.5	18864.3
774	23424.2	774	49429.6	774	97714.5	774	18504.3
774.5	23518.9	774.5	49336.1	774.5	97807.8	774.5	18688.3
775	23887.4	775	49167.8	775	97059.2	775	18594.3
775.5	23827.8	775.5	49297.8	775.5	97202.9	775.5	18471.7
776	23398	776	49212.6	776	96838.2	776	18295.7
776.5	23394.8	776.5	48961.3	776.5	97214.7	776.5	18325.2
777	23226.9	777	49136.9	777	96595.2	777	18094.8
777.5	23343.4	777.5	49406.1	777.5	96529.5	777.5	18304.3
778	23293	778	49241.3	778	96359.2	778	18267.8
778.5	23160.4	778.5	49028.3	778.5	95757.9	778.5	18155.2
779	23209.1	779	49210	779	96468.8	779	18433.9
779.5	23167.6	779.5	49165.7	779.5	96459.8	779.5	18597.4
780	22955.3	780	48878.3	780	96603.9	780	18151.7
780.5	22989.2	780.5	48879.1	780.5	96082.2	780.5	18028.3
781	22806.7	781	48547.4	781	95828.4	781	17973.9
781.5	22609.6	781.5	48049.1	781.5	95175.4	781.5	17982.6
782	22517.4	782	48136.9	782	94853.9	782	17574.3
782.5	22318.8	782.5	48233.9	782.5	94674.2	782.5	17737
783	22366.3	783	47909.6	783	94695.3	783	17807
783.5	22478.7	783.5	47668.3	783.5	94911.3	783.5	18145.7
784	22294.1	784	47686.9	784	95061.4	784	18104.8
784.5	22046.6	784.5	47978.7	784.5	94609.1	784.5	17983.5
785	21716.2	785	47926.5	785	94455.1	785	17869.6
785.5	21821	785.5	47868.3	785.5	94434.2	785.5	17908.7
786	21938.5	786	47994.3	786	93964.1	786	17802.2
786.5	21758.8	786.5	48061.7	786.5	93352.4	786.5	17570
787	21604.8	787	47920.9	787	93412.6	787	17583.9
787.5	21599.3	787.5	48095.7	787.5	93895.3	787.5	17633.5
788	21439.8	788	48102.6	788	94129.6	788	17393.9
788.5	21469.6	788.5	47822.6	788.5	94509.8	788.5	17291.3
789	21314.5	789	48158.3	789	94628.2	789	17312.6
789.5	20976.3	789.5	48313.9	789.5	94630.8	789.5	17515.2
790	21057.7	790	48389.6	790	94568.3	790	17417
790.5	21133.4	790.5	48381.3	790.5	94356.2	790.5	17422.6
791	21086.9	791	48456.1	791	94740.2	791	17602.2
791.5	21042.7	791.5	48303.5	791.5	94790.9	791.5	17755.2
792	20890.2	792	48426.5	792	95269.5	792	17754.3
792.5	21153.5	792.5	48719.6	792.5	95502.4	792.5	17695.2
793	21007.3	793	49100.4	793	95386.3	793	17183.9
793.5	20854.6	793.5	48738.3	793.5	95598	793.5	17024.8
794	20745.3	794	48321.3	794	95735.2	794	17201.7
794.5	20789.4	794.5	48553.9	794.5	95328.8	794.5	17061.3
795	20585.7	795	48486.9	795	95469.4	795	17038.3
795.5	20790.3	795.5	48331.3	795.5	95869.8	795.5	17196.5
796	20824.9	796	48043.9	796	95600.7	796	17058.3
796.5	20639.2	796.5	48260	796.5	95311	796.5	16933
797	20579.5	797	48351.3	797	95078.3	797	16840.9
797.5	20460.3	797.5	48110	797.5	95059.7	797.5	17014.8
798	20565.3	798	48321.7	798	94866	798	17304.3
798.5	20595.8	798.5	47841.3	798.5	94558.3	798.5	17167.8
799	20386.1	799	47566.5	799	94380.3	799	17095.7
799.5	20492.3	799.5	47480	799.5	94631.7	799.5	17284.8
800	20657.8	800	47788.3	800	93573	800	17052.2
800.5	20584.2	800.5	47778.7	800.5	93277.9	800.5	16844.3
801	20431.3	801	47923.9	801	93368.3	801	16604.8
801.5	20298.8	801.5	47492.6	801.5	93704.1	801.5	16595.2
802	20330.7	802	47290	802	93379.5	802	16586.5
802.5	20323.5	802.5	47078.7	802.5	93084.1	802.5	16560.4
803	20367	803	47051.7	803	92588.5	803	16610.9
803.5	20011.8	803.5	46885.7	803.5	92580.6	803.5	16490.4
804	20058.3	804	46796.1	804	92748.5	804	16724.3
804.5	20192.2	804.5	46702.2	804.5	92371.9	804.5	16736.5
805	20071.3	805	46593.9	805	92231.9	805	16619.6
805.5	19912.1	805.5	46754.8	805.5	92578.2	805.5	16570.9
806	19755.3	806	46322.2	806	92216.1	806	16657.4
806.5	20105.7	806.5	46014.8	806.5	91987.7	806.5	16574.3
807	20026.5	807	46120.9	807	92092.8	807	16480.4
807.5	20090.7	807.5	46136.9	807.5	91910.4	807.5	16492.6
808	19991.5	808	46361.7	808	92095.8	808	16294.4
808.5	19916.9	808.5	46132.2	808.5	92265.6	808.5	16391.7
809	19807.8	809	46013.9	809	91600.6	809	16247
809.5	19639.4	809.5	45899.6	809.5	91153.3	809.5	16175.2
810	19663.5	810	45525.2	810	91174.7	810	16339.1
810.5	19691.9	810.5	45835.2	810.5	91753.7	810.5	16429.1
811	19607.8	811	45343.9	811	91136.3	811	16572.6
811.5	19624.2	811.5	45344.8	811.5	91151.7	811.5	16619.6
812	19526.8	812	45370	812	90784.5	812	16582.6
812.5	19776.2	812.5	45433.5	812.5	90728.4	812.5	16409.6
813	20035.2	813	45517.4	813	91211	813	16410.4
813.5	19659.1	813.5	45421.3	813.5	91011.7	813.5	16367.4
814	19570.4	814	45077.8	814	91377.6	814	16313.9
814.5	19562.7	814.5	44759.1	814.5	90866.6	814.5	16418.7
815	19754	815	44716.9	815	90833.2	815	16169.6
815.5	19401	815.5	45074.8	815.5	90862.5	815.5	16053
816	19400	816	45302.6	816	90460.7	816	16212.6
816.5	19445	816.5	45463.5	816.5	90015.4	816.5	15998.7
817	19333.1	817	45108.3	817	89649.7	817	16053.5
817.5	19443	817.5	45080.9	817.5	89737.1	817.5	16184.4
818	19386.1	818	44879.6	818	89916.5	818	15928.3
818.5	19575.1	818.5	45302.6	818.5	90271.5	818.5	15875.2
819	19533.1	819	44845.2	819	90550.2	819	15866.5
819.5	19389.3	819.5	44856.1	819.5	90361.4	819.5	15911.7
820	19439.9	820	44492.6	820	90002.7	820	16001.7
820.5	19555.1	820.5	44592.6	820.5	89696.8	820.5	15792.2
821	19405.6	821	44640.9	821	89342.3	821	15796.1
821.5	19329.2	821.5	44948.3	821.5	89274.1	821.5	15582.2
822	19122.2	822	44838.7	822	88926.6	822	15504.4
822.5	18930	822.5	44340	822.5	88763.9	822.5	15610.4
823	18961.8	823	44162.2	823	88371.5	823	15683.9
823.5	19249.4	823.5	44102.2	823.5	88381.4	823.5	15852.6
824	19394.2	824	44326.1	824	88223.1	824	15886.5
824.5	19189.7	824.5	43892.2	824.5	88295.2	824.5	15706.1
825	19520.2	825	43962.6	825	88560.2	825	15557
825.5	19328	825.5	43811.3	825.5	87852.7	825.5	15672.2
826	19440.5	826	43675.7	826	87506.3	826	15391.3
826.5	19290.5	826.5	43765.7	826.5	87113.9	826.5	15302.6
827	18990.9	827	43571.7	827	86826.2	827	15289.1
827.5	18695.2	827.5	43336.5	827.5	86476.8	827.5	15381.3
828	18646.2	828	43450	828	86787.6	828	15395.6
828.5	18876.8	828.5	43741.3	828.5	86870.2	828.5	15434.8
829	18760.3	829	43850	829	86578.1	829	15426.5
829.5	18791	829.5	43718.3	829.5	86189.8	829.5	15331.7
830	18763	830	44000.4	830	86556	830	15514.8
830.5	18852.8	830.5	43605.7	830.5	86983.4	830.5	15300.9
831	18753.7	831	43059.6	831	86531	831	15114.4
831.5	18643.5	831.5	42947	831.5	86268.2	831.5	15168.7
832	18410.4	832	43000.4	832	85457.9	832	14849.6
832.5	18338.1	832.5	42983.9	832.5	84845.4	832.5	14873.5
833	18353.3	833	42828.3	833	84982.7	833	15053.5
833.5	18691	833.5	42783	833.5	85641.8	833.5	15036.1
834	18509.1	834	42593	834	86096.4	834	14997.8
834.5	18361.3	834.5	42378.3	834.5	85702.2	834.5	14738.7
835	18329.1	835	42655.7	835	85213.3	835	14748.7
835.5	18601.6	835.5	42591.3	835.5	85037.2	835.5	14529.6
836	18502.4	836	42271.3	836	85248.5	836	14580.4
836.5	18517.5	836.5	42099.6	836.5	85083.1	836.5	14796.5
837	18580.2	837	42163	837	85196.3	837	14637.8
837.5	18477.2	837.5	42233	837.5	84922.1	837.5	14620
838	18192	838	42415.7	838	84338.1	838	14680
838.5	18072.8	838.5	42705.7	838.5	84181.1	838.5	14703.5
839	17961.5	839	42678.3	839	84685.1	839	14779.1
839.5	18038.2	839.5	42438.3	839.5	84647.6	839.5	14939.6
840	17970.1	840	42264.3	840	84610.9	840	14843.9
840.5	17706.9	840.5	41983	840.5	84403.2	840.5	14904.4
841	17615.5	841	41983.5	841	83716.2	841	14798.3
841.5	17703.7	841.5	41911.3	841.5	83642.9	841.5	14823.5
842	17894.4	842	41908.3	842	83836.9	842	14993.9
842.5	17751.8	842.5	42020	842.5	83786	842.5	14716.1
843	17730.8	843	42143.9	843	84338.7	843	14468.7
843.5	17596.2	843.5	42119.6	843.5	83559.2	843.5	14456.5
844	17494	844	42050	844	83416.4	844	14534.4
844.5	17323.7	844.5	42107.8	844.5	83464.3	844.5	14502.2
845	17217	845	42055.2	845	83301.5	845	14563.9
845.5	17246	845.5	41839.1	845.5	83409.6	845.5	14673.9
846	17439.2	846	41881.3	846	83522.7	846	14586.1
846.5	17418.7	846.5	41628.3	846.5	83203.2	846.5	14345.6
847	17356.5	847	41568.7	847	83140.8	847	14448.3
847.5	17324.4	847.5	41922.6	847.5	83346	847.5	14488.7
848	17394.3	848	41557.4	848	83666	848	14423
848.5	17547.9	848.5	41414.8	848.5	83610.9	848.5	14390.9
849	17447.3	849	41514.8	849	83819.9	849	14637.8
849.5	17555.1	849.5	41730.4	849.5	83736.7	849.5	14485.2
850	17577.5	850	41640	850	83705.6	850	14395.2
850.5	17472.9	850.5	41590.4	850.5	83217	850.5	14324.4
851	17324.4	851	41301.3	851	83571	851	14198.7
851.5	17238.3	851.5	41280.9	851.5	83582.6	851.5	14172.6
852	17261.2	852	41172.6	852	83230.6	852	14137
852.5	17166.5	852.5	41116.1	852.5	83273.3	852.5	13897.4
853	17346	853	41426.1	853	83328.3	853	13933.9
853.5	17215.4	853.5	41790.4	853.5	83416.5	853.5	14024.8
854	17396.1	854	41507.4	854	83445	854	14107.8
854.5	17216.8	854.5	41089.6	854.5	82910.9	854.5	14088.3
855	17238.7	855	40768.3	855	82795.7	855	14257.4
855.5	17273.2	855.5	40478.3	855.5	82623.9	855.5	14362.6
856	17342.2	856	40463.9	856	81900.9	856	14383
856.5	17197.2	856.5	40655.7	856.5	82094.7	856.5	14127
857	17204.2	857	40797.4	857	82342.4	857	14016.5
857.5	17304.1	857.5	41003.9	857.5	82421.1	857.5	14187.8
858	17395	858	40785.2	858	82364.7	858	14356.1
858.5	17330.4	858.5	40907.4	858.5	82208.7	858.5	14205.2
859	17127	859	41224.3	859	82038.3	859	14374.4
859.5	17013.8	859.5	40993.5	859.5	81618.8	859.5	14235.2
860	16996.5	860	40893.5	860	81268.8	860	14051.7
860.5	16733.6	860.5	40324.3	860.5	80976	860.5	14039.6
861	16714.9	861	39862.6	861	81265.7	861	14051.7
861.5	16694.1	861.5	40022.6	861.5	81608.2	861.5	14054.4
862	16736.7	862	40174.8	862	81225.1	862	14020
862.5	16735	862.5	40644.3	862.5	81331	862.5	14019.6
863	16898.8	863	40793.5	863	81576.1	863	14140.4
863.5	16732.8	863.5	40874.8	863.5	81190.1	863.5	13921.3
864	16502.7	864	40739.1	864	80802.8	864	13789.1
864.5	16568.5	864.5	40392.2	864.5	80260.3	864.5	13897.4
865	16530.2	865	40435.7	865	80459.6	865	13707.4
865.5	16263.1	865.5	40264.3	865.5	80188.6	865.5	13858.7
866	16364	866	40148.3	866	80858.9	866	13855.6
866.5	16395.4	866.5	40210	866.5	81105.3	866.5	13737.4
867	16231.4	867	40157.4	867	80962.8	867	13720.9
867.5	16346	867.5	39962.2	867.5	80716.5	867.5	13737
868	16353	868	39918.7	868	81009.9	868	13804.4
868.5	16319.5	868.5	40025.2	868.5	80976.4	868.5	13746.5
869	16397.2	869	40120.9	869	80343.3	869	13584.4
869.5	16448.5	869.5	40766.5	869.5	80713.9	869.5	13720.4
870	16515.9	870	40510	870	80917.4	870	13579.6
870.5	16529.3	870.5	40045.2	870.5	80914.1	870.5	13495.6
871	16571.1	871	40300	871	81072.6	871	13555.6
871.5	16349.7	871.5	40065.7	871.5	80522.3	871.5	13696.1
872	16303.2	872	39837.4	872	79635.6	872	13727
872.5	16430.5	872.5	39695.7	872.5	79102	872.5	13874.8
873	16363.2	873	39423.9	873	79314.2	873	13983.5
873.5	16279.1	873.5	39409.1	873.5	79306.1	873.5	13774.4
874	16319.7	874	39543.5	874	79219	874	13752.6
874.5	16433.2	874.5	39383.5	874.5	79274.9	874.5	13732.6
875	16523.1	875	39495.2	875	78729.9	875	13678.3
875.5	16432	875.5	39449.1	875.5	78848.6	875.5	13594.8
876	16264.4	876	39113	876	78563.9	876	13342.2
876.5	16352.4	876.5	39353	876.5	78417.4	876.5	13307.8
877	16234.9	877	39398.3	877	78363.2	877	13392.2
877.5	16294	877.5	39412.2	877.5	78280.2	877.5	13486.5
878	16099.8	878	39397.4	878	78541.8	878	13580.9
878.5	16306.8	878.5	39202.2	878.5	78438.5	878.5	13251.3
879	16388	879	38877	879	78452	879	13160.9
879.5	16437.8	879.5	38729.1	879.5	78302.1	879.5	13006.5
880	16387.4	880	38563.9	880	78013.5	880	12873.5
880.5	16484.9	880.5	38598.7	880.5	78049.9	880.5	13046.5
881	16490.2	881	38860	881	78483.1	881	13042.2
881.5	16434.7	881.5	38707.4	881.5	78230.2	881.5	13086.1
882	16271.6	882	38730.9	882	78243.6	882	13195.6
882.5	16208.8	882.5	38670	882.5	78144.2	882.5	13254.8
883	16268.5	883	38482.2	883	77492.5	883	13241.3
883.5	16120.4	883.5	38929.6	883.5	77290.1	883.5	12998.3
884	16134.2	884	38318.7	884	77261.7	884	13017.4
884.5	15979.2	884.5	38343	884.5	77176.9	884.5	13019.6
885	16114.2	885	38510.4	885	77306.4	885	13050
885.5	16200	885.5	38549.1	885.5	77446.4	885.5	13027.4
886	16250.9	886	37987	886	77245.6	886	12843.9
886.5	16190.7	886.5	38104.3	886.5	76909.6	886.5	12823.5
887	15986.6	887	38223.9	887	77227.8	887	12750
887.5	15926.1	887.5	38026.5	887.5	77290.2	887.5	12956.5
888	15909.4	888	38019.6	888	76884.8	888	12728.7
888.5	16087.1	888.5	37935.7	888.5	76992.2	888.5	12663
889	15890.4	889	37818.3	889	76680.9	889	12378.3
889.5	15916.2	889.5	37493.9	889.5	76475.4	889.5	12351.7
890	15988	890	37515.2	890	76600.4	890	12287
890.5	15977.7	890.5	37517.4	890.5	76680.6	890.5	12234.8
891	15698.6	891	37466.5	891	76413.3	891	12279.6
891.5	15782.7	891.5	37788.3	891.5	76364.8	891.5	12391.3
892	15849	892	37983.9	892	76202.2	892	12506.5
892.5	15657.2	892.5	37937	892.5	76233.9	892.5	12459.6
893	15670.7	893	37819.6	893	76072.4	893	12331.7
893.5	15685	893.5	37869.6	893.5	75789.1	893.5	12251.3
894	15557	894	37572.2	894	76037.4	894	12124.4
894.5	15452.6	894.5	37430.9	894.5	76605.3	894.5	12277
895	15308.9	895	37265.7	895	76581.4	895	12283.5
895.5	15322.6	895.5	37170.4	895.5	76048.3	895.5	12428.7
896	15448.3	896	37220.9	896	75815.2	896	12396.1
896.5	15501.6	896.5	37248.3	896.5	75513.4	896.5	12293.9
897	15393	897	37583	897	76156.8	897	12170.4
897.5	15159.4	897.5	37615.2	897.5	76346.9	897.5	12213.9
898	15092.8	898	37567.4	898	75678.8	898	12242.2
898.5	15123.4	898.5	37190.9	898.5	74662.2	898.5	12322.2
899	15112	899	37411.3	899	74221.9	899	12160.9
899.5	15238.3	899.5	37289.1	899.5	74809	899.5	12094.4
900	15134.8	900	37004.3	900	74620.4	900	11994.4
900.5	15085.4	900.5	37043.5	900.5	74747.4	900.5	12085.6
901	15000.4	901	37272.2	901	74307.8	901	12227.4
901.5	14957.2	901.5	37100.9	901.5	74210.8	901.5	12311.3
902	14880.2	902	37009.6	902	73875.1	902	12193.5
902.5	14983.2	902.5	37001.3	902.5	73952.5	902.5	12055.6
903	14996.9	903	36957.4	903	74466.1	903	12032.6
903.5	14953.2	903.5	36647.4	903.5	74169	903.5	11943.5
904	14826.9	904	36338.7	904	74081.5	904	12025.6
904.5	14690	904.5	36376.5	904.5	73995.9	904.5	12094.8
905	14669.8	905	36331.7	905	73938.9	905	12012.2
905.5	14837.1	905.5	36347.8	905.5	74418.3	905.5	12039.6
906	14818.8	906	36347.4	906	74311.4	906	11980.9
906.5	14783.6	906.5	36251.7	906.5	74062.3	906.5	11950
907	14822.9	907	36155.7	907	73927	907	11979.1
907.5	14777.6	907.5	36433	907.5	73774.3	907.5	11934.4
908	14538	908	36474.3	908	73454.5	908	11739.1
908.5	14470	908.5	36675.2	908.5	73386.6	908.5	11569.6
909	14483.5	909	36455.7	909	73083.9	909	11544.8
909.5	14560.1	909.5	36324.3	909.5	73715.8	909.5	11548.7
910	14661.9	910	36695.2	910	74473.5	910	11589.1
910.5	14590.6	910.5	36753.5	910.5	74527.1	910.5	11654.8
911	14612.4	911	36684.3	911	74633.3	911	11763.5
911.5	14509.5	911.5	36697	911.5	74123	911.5	11750
912	14548.9	912	36391.7	912	73556.4	912	11653.5
912.5	14467.4	912.5	36615.2	912.5	73086.7	912.5	11577
913	14482.1	913	36454.8	913	72775.2	913	11517.4
913.5	14393.9	913.5	36105.7	913.5	72632	913.5	11600
914	14298.4	914	36125.2	914	72206.6	914	11577.8
914.5	14132	914.5	36220	914.5	71948.6	914.5	11602.2
915	14179	915	36228.3	915	72187.7	915	11761.7
915.5	14115.1	915.5	35895.2	915.5	72464.9	915.5	11632.2
916	14017.5	916	35805.7	916	72262.4	916	11460.9
916.5	14408.7	916.5	35619.6	916.5	72169.4	916.5	11341.3
917	14559.7	917	35460	917	72214.2	917	11273.9
917.5	14392.2	917.5	35299.1	917.5	72167.1	917.5	11316.5
918	14448.3	918	35513.5	918	72260.4	918	11419.6
918.5	14019.3	918.5	35844.3	918.5	72445.5	918.5	11525.2
919	14041.7	919	35700	919	72153.9	919	11372.6
919.5	14170.9	919.5	35463.9	919.5	72041.6	919.5	11414.4
920	14079.2	920	35320.9	920	71720	920	11338.3
920.5	14167.1	920.5	35011.3	920.5	71751.5	920.5	11274.4
921	13882.9	921	35042.6	921	71951.3	921	11181.7
921.5	13802.2	921.5	34778.3	921.5	71713.3	921.5	11136.5
922	13723.2	922	35290.4	922	70965.5	922	11204.4
922.5	13612.3	922.5	35389.6	922.5	71094.4	922.5	11257
923	13474.2	923	35448.3	923	70945.8	923	11221.7
923.5	13555.5	923.5	35413.5	923.5	70453.3	923.5	11297
924	13698.5	924	35863.5	924	71217.9	924	11159.6
924.5	13754	924.5	35590.9	924.5	70621.4	924.5	11154.8
925	13634.8	925	35330.9	925	71071.2	925	11050.4
925.5	13778	925.5	35365.2	925.5	70611.9	925.5	11137
926	13783.1	926	35239.1	926	70605.1	926	11265.2
926.5	13756.5	926.5	35019.6	926.5	70716.4	926.5	11020
927	13716.2	927	34597.4	927	70261.5	927	10970.4
927.5	13782.8	927.5	34345.7	927.5	69634.2	927.5	11059.6
928	13719.2	928	34324.3	928	69588.3	928	11065.2
928.5	13535.4	928.5	34476.5	928.5	69996.7	928.5	11134.4
929	13442.9	929	34328.3	929	70273.5	929	11202.2
929.5	13240.5	929.5	34146.5	929.5	70161.3	929.5	10910
930	13245.5	930	34299.6	930	70049	930	10586.5
930.5	13272.6	930.5	34576.5	930.5	69782.7	930.5	10522.2
931	13315.5	931	34433.5	931	69559.4	931	10536.1
931.5	13234.6	931.5	34238.3	931.5	69160.5	931.5	10597.8
932	13382.6	932	33994.8	932	68736.6	932	10559.1
932.5	13278.8	932.5	33889.6	932.5	68523.2	932.5	10629.6
933	13243.8	933	33846.5	933	68779.4	933	10820
933.5	13040.8	933.5	33431.3	933.5	69176.9	933.5	10913.9
934	12909.2	934	33207	934	68556.6	934	10819.6
934.5	13030.1	934.5	33175.2	934.5	68597.8	934.5	10727
935	13073.3	935	32957.4	935	68388.2	935	10679.6
935.5	13028.9	935.5	32920.9	935.5	68205.3	935.5	10589.1
936	13067.1	936	33066.1	936	67441.1	936	10480.4
936.5	13203.1	936.5	33105.7	936.5	67470.7	936.5	10687.8
937	13014.5	937	32891.7	937	68238.5	937	10590
937.5	13106.7	937.5	32946.1	937.5	67731.1	937.5	10544.4
938	12958.2	938	33237.4	938	67465.8	938	10513.5
938.5	12742.4	938.5	32765.7	938.5	67076.1	938.5	10433.5
939	12761.1	939	33065.7	939	67509.1	939	10479.6
939.5	12666.8	939.5	33169.1	939.5	67125.4	939.5	10523.5
940	12832.1	940	32925.2	940	66608.4	940	10336.1
940.5	12854.6	940.5	32675.2	940.5	66694.1	940.5	10227.8
941	12759.3	941	32716.5	941	66844.4	941	10208.3
941.5	12503.2	941.5	33033.5	941.5	66638.2	941.5	10184.8
942	12741.7	942	33026.5	942	66200.1	942	10260.9
942.5	12807.2	942.5	32797	942.5	65774.3	942.5	10358.7
943	12901.5	943	32639.6	943	65756.4	943	10222.6
943.5	12511.1	943.5	32573.9	943.5	66090.4	943.5	10037
944	12659.9	944	32556.5	944	66311.3	944	10040
944.5	12823.6	944.5	32279.6	944.5	66091.6	944.5	10300
945	12616.8	945	32513.5	945	65430.8	945	10271.7
945.5	12640.7	945.5	32539.1	945.5	65356.7	945.5	10045.2
946	12682.6	946	32239.1	946	65559.2	946	10167.4
946.5	12598.8	946.5	31977.8	946.5	65425.5	946.5	10167
947	12689.5	947	32134.3	947	65134.8	947	10130.9
947.5	12670.7	947.5	32010	947.5	65298	947.5	10159.6
948	12684.4	948	31971.3	948	65351	948	10153.5
948.5	12588.6	948.5	32163.9	948.5	64945.6	948.5	10007.8
949	12442.3	949	32159.6	949	64577.2	949	9930.43
949.5	12362.1	949.5	31839.1	949.5	64891.8	949.5	9796.96
950	12321.6	950	31203.9	950	64586.2	950	9826.09
950.5	12437.5	950.5	31463.9	950.5	64495.7	950.5	9998.69
951	12432.2	951	31197.8	951	64855.7	951	9888.69
951.5	12206.5	951.5	31298.3	951.5	64242.7	951.5	9910.43
952	12170.3	952	31174.3	952	64338.8	952	10044.4
952.5	12348.3	952.5	31386.5	952.5	63839.4	952.5	10113.9
953	12387.1	953	31414.8	953	63700.1	953	10046.5
953.5	12211.2	953.5	31360.4	953.5	63499	953.5	9864.35
954	12466.2	954	31191.7	954	63283	954	9633.04
954.5	12346.3	954.5	31032.6	954.5	63129.2	954.5	9560.43
955	12395.7	955	30732.6	955	63334.1	955	9769.13
955.5	12395	955.5	30825.2	955.5	63168	955.5	9893.04
956	12299.6	956	30842.2	956	62636.1	956	9775.22
956.5	12103.4	956.5	30773.5	956.5	62459.9	956.5	9827.83
957	12255	957	30406.1	957	62622.4	957	9825.22
957.5	12047.6	957.5	30151.3	957.5	62135.5	957.5	9830
958	12089.5	958	30315.2	958	62294.4	958	9605.65
958.5	11915.1	958.5	30588.3	958.5	62334.1	958.5	9529.13
959	11833.7	959	30450.4	959	62202.7	959	9572.17
959.5	11857.9	959.5	30325.7	959.5	62314.8	959.5	9611.3
960	11682	960	30197.4	960	61876.2	960	9480
960.5	11502.3	960.5	30114.3	960.5	61544.2	960.5	9373.48
961	11643.1	961	30057.8	961	61502.7	961	9508.69
961.5	11726.9	961.5	29780.9	961.5	61511	961.5	9423.04
962	11797.9	962	29771.3	962	61439.2	962	9491.74
962.5	11863.1	962.5	29788.7	962.5	61268.7	962.5	9454.78
963	10998.3	963	29663.5	963	60806.8	963	9409.56
963.5	11948.7	963.5	29972.6	963.5	61439.7	963.5	9536.52
964	11738	964	29962.2	964	60928.6	964	9602.17
964.5	11637.2	964.5	29871.7	964.5	60193.9	964.5	9626.52
965	11824.4	965	29757.4	965	60376.5	965	9659.56
965.5	11832.7	965.5	29792.6	965.5	60384.6	965.5	9561.74
966	11718.7	966	30034.8	966	60691.6	966	9396.52
966.5	11575.9	966.5	30054.8	966.5	59875.3	966.5	9330.43
967	11625.3	967	29890.9	967	59608	967	9229.13
967.5	11337.2	967.5	29786.5	967.5	59533.9	967.5	9091.74
968	11402.9	968	29336.1	968	59666.3	968	9059.56
968.5	11309.1	968.5	29224.3	968.5	60179.6	968.5	9133.48
969	11232.4	969	29601.7	969	59993.5	969	9115.65
969.5	11365.2	969.5	29431.7	969.5	59979.2	969.5	9163.91
970	11425.2	970	29183.9	970	59551.2	970	9300
970.5	11484.2	970.5	29024.8	970.5	59600.8	970.5	9304.35
971	11603	971	28973.5	971	59181.1	971	9345.22
971.5	11533.7	971.5	28762.2	971.5	59296.8	971.5	9209.56
972	11483.2	972	28771.3	972	59078.3	972	9269.56
972.5	11403.2	972.5	28819.1	972.5	59138.3	972.5	9199.56
973	11350.7	973	28678.3	973	59667.8	973	9100
973.5	11166.4	973.5	28792.2	973.5	59923.5	973.5	8934.78
974	11056.8	974	29062.6	974	59469.4	974	9145.22
974.5	11132	974.5	28803	974.5	58938.2	974.5	9057.83
975	11093.5	975	28774.8	975	58577.2	975	8976.52
975.5	11072	975.5	28518.3	975.5	58375.1	975.5	8942.17
976	11111.1	976	28502.2	976	58169.6	976	9006.96
976.5	11103.6	976.5	28930.9	976.5	57999.8	976.5	8960
977	11140.4	977	29048.3	977	57648.6	977	8751.74
977.5	10957.9	977.5	28423.9	977.5	57906.4	977.5	8869.13
978	10992.1	978	28595.2	978	58031.3	978	8726.96
978.5	11081	978.5	28480.9	978.5	58394.9	978.5	9002.17
979	11029.7	979	28419.1	979	58397.7	979	8911.74
979.5	10858.2	979.5	28797	979.5	58447.3	979.5	8930.43
980	10719.8	980	28694.8	980	58370.6	980	8812.61
980.5	10593.6	980.5	28668.3	980.5	58501.2	980.5	8813.48
981	10756.4	981	28765.2	981	58269.8	981	8923.91
981.5	10806.8	981.5	28487	981.5	58167.1	981.5	8858.26
982	10755.3	982	28438.7	982	58369.4	982	8682.17
982.5	10735.7	982.5	28303.9	982.5	57941.1	982.5	8651.74
983	10714.8	983	28445.2	983	57562.8	983	8814.78
983.5	10646.4	983.5	28222.6	983.5	57977.7	983.5	8962.17
984	10531.9	984	28225.7	984	58002.6	984	9048.69
984.5	10577.8	984.5	28376.5	984.5	57761.4	984.5	8913.91
985	10423.2	985	28100	985	57325.2	985	8829.56
985.5	10500.3	985.5	28353	985.5	57492	985.5	8717.39
986	10515.3	986	28455.7	986	57228.4	986	8512.61
986.5	10406.9	986.5	27871.3	986.5	56996.9	986.5	8670
987	10427.4	987	27883.5	987	56925.9	987	8685.65
987.5	10442.2	987.5	27914.8	987.5	57051.8	987.5	8770.87
988	10353.7	988	27933	988	57317.5	988	8728.26
988.5	10383.9	988.5	28035.7	988.5	57044.5	988.5	8632.61
989	10357.8	989	28040	989	57099.6	989	8553.04
989.5	10373.4	989.5	27865.2	989.5	57108	989.5	8588.69
990	10488.7	990	27733.5	990	56843.1	990	8618.26
990.5	10604.8	990.5	27868.7	990.5	57014.9	990.5	8522.61
991	10639.7	991	27673.5	991	56687.9	991	8567.39
991.5	10479.3	991.5	27542.2	991.5	56118.2	991.5	8475.22
992	10287.4	992	27527	992	56123.2	992	8476.96
992.5	10263.3	992.5	27261.3	992.5	55822.2	992.5	8379.57
993	10221.5	993	27233.5	993	55612.2	993	8520
993.5	10206.3	993.5	27462.6	993.5	55426.1	993.5	8530.43
994	10184.6	994	27313	994	55287.4	994	8315.22
994.5	10246.5	994.5	27506.5	994.5	55526.8	994.5	8282.61
995	10352.6	995	27447	995	55687.2	995	8387.83
995.5	10172.7	995.5	27536.5	995.5	55535.2	995.5	8272.17
996	10095.6	996	27441.3	996	55371.9	996	8312.17
996.5	10204.4	996.5	27098.3	996.5	55672.3	996.5	8138.69
997	10107	997	27047	997	55748.5	997	8096.96
997.5	10027.2	997.5	27182.2	997.5	55704.6	997.5	8137.39
998	10214.1	998	27253.5	998	55482.7	998	8076.96
998.5	10060.8	998.5	27069.6	998.5	55222.4	998.5	8331.74
999	10125.3	999	27152.6	999	54839.8	999	8215.22
999.5	10081	999.5	27179.6	999.5	54509.2	999.5	8356.96
1000	10092.4	1000	27233.9	1000	54810.3	1000	8280.43
1000.5	10364.5	1000.5	26837	1000.5	54751.6	1000.5	8113.04
1001	10250.5	1001	26791.3	1001	54929.4	1001	8277.39
1001.5	10144.5	1001.5	27196.5	1001.5	55317.9	1001.5	8419.13
1002	10102.7	1002	27256.1	1002	55181.8	1002	8268.69
1002.5	9830.09	1002.5	27315.7	1002.5	54919.3	1002.5	8235.22
1003	9839.33	1003	27039.1	1003	55013.1	1003	8152.61
1003.5	9926.32	1003.5	26597	1003.5	54599.6	1003.5	8076.96
1004	9734.11	1004	26243.9	1004	53710.1	1004	7944.35
1004.5	9819.98	1004.5	26449.6	1004.5	53384.7	1004.5	8103.04
1005	9981.96	1005	26267.8	1005	53297.2	1005	7997.83
1005.5	10318	1005.5	26185.2	1005.5	53561.8	1005.5	8168.69
1006	10162.6	1006	26123.5	1006	53465.6	1006	8154.35
1006.5	10024.3	1006.5	26229.1	1006.5	53479.1	1006.5	8067.83
1007	10012.9	1007	26354.3	1007	53445.6	1007	7917.83
1007.5	9788.78	1007.5	26347.8	1007.5	53523.8	1007.5	7959.56
1008	9724.01	1008	26384.8	1008	53491.3	1008	8063.48
1008.5	9717.58	1008.5	26204.3	1008.5	53594.3	1008.5	8159.13
1009	9838.75	1009	26122.6	1009	53535.5	1009	8071.3
1009.5	10020.8	1009.5	26032.2	1009.5	53601.3	1009.5	8192.61
1010	10040.6	1010	26146.5	1010	53727.7	1010	8057.39
1010.5	9951.12	1010.5	26040	1010.5	53381.1	1010.5	8115.65
1011	9756.51	1011	25884.8	1011	52853.2	1011	8081.3
1011.5	9362.82	1011.5	25775.7	1011.5	52724.6	1011.5	7963.91
1012	9359.77	1012	25600	1012	52410.3	1012	7918.26
1012.5	9593.64	1012.5	25358.7	1012.5	52630.9	1012.5	7677.39
1013	9461.84	1013	25513	1013	52833.9	1013	7753.48
1013.5	9569.72	1013.5	25616.5	1013.5	52874.2	1013.5	7701.74
1014	9494.33	1014	25294.8	1014	52924.5	1014	7684.78
1014.5	9463.29	1014.5	25153.5	1014.5	52640.7	1014.5	7849.56
1015	9325.61	1015	25270.9	1015	52169.2	1015	7860
1015.5	9308.11	1015.5	25458.7	1015.5	51903.6	1015.5	7858.69
1016	9218.94	1016	25287	1016	51945.9	1016	7889.56
1016.5	9361.18	1016.5	25193	1016.5	52300.6	1016.5	7894.78
1017	9494.07	1017	25226.5	1017	52124.5	1017	7763.91
1017.5	9517.69	1017.5	25115.2	1017.5	51743.8	1017.5	7669.13
1018	9473.54	1018	25273.5	1018	51630.5	1018	7846.09
1018.5	9580.72	1018.5	24857.4	1018.5	51372.5	1018.5	7796.52
1019	9577.43	1019	24936.5	1019	51095	1019	7736.09
1019.5	9422.85	1019.5	24817.8	1019.5	51273	1019.5	7672.61
1020	9409.44	1020	24600.4	1020	51179.3	1020	7655.22
1020.5	9397.77	1020.5	24785.7	1020.5	51099.5	1020.5	7519.13
1021	9577.43	1021	24583.9	1021	50941.3	1021	7546.52
1021.5	9529.77	1021.5	24840.9	1021.5	50770	1021.5	7561.3
1022	9482.73	1022	24607	1022	49948.5	1022	7242.61
1022.5	9418.65	1022.5	24559.6	1022.5	49999.9	1022.5	7296.96
1023	9560.02	1023	24363	1023	50064.6	1023	7326.52
1023.5	9285.89	1023.5	24463	1023.5	50096.9	1023.5	7428.26
1024	9352.3	1024	24755.7	1024	50089	1024	7474.35
1024.5	9217.83	1024.5	24700.4	1024.5	50200.9	1024.5	7363.04
1025	9165.03	1025	24508.7	1025	50289.4	1025	7490.87
1025.5	9119.99	1025.5	24447.4	1025.5	50016.8	1025.5	7741.74
1026	9169.15	1026	24375.7	1026	49953.5	1026	7362.17
1026.5	9304.37	1026.5	24339.6	1026.5	50309.7	1026.5	7375.22
1027	9314.59	1027	24448.7	1027	49758.8	1027	7316.96
1027.5	9039.21	1027.5	24669.6	1027.5	49738.6	1027.5	7272.61
1028	9014.07	1028	24428.7	1028	49303.4	1028	7380.87
1028.5	9084.7	1028.5	24064.8	1028.5	49407.2	1028.5	7379.56
1029	8963.11	1029	23701.3	1029	49238.8	1029	7169.13
1029.5	8977.49	1029.5	23783	1029.5	49743.5	1029.5	7396.09
1030	8994.42	1030	23849.6	1030	49434.3	1030	7440.44
1030.5	9093.85	1030.5	24124.3	1030.5	49398.8	1030.5	7462.17
1031	8975.89	1031	24038.7	1031	49455.2	1031	7464.78
1031.5	8985.69	1031.5	23919.6	1031.5	48818	1031.5	7360.44
1032	8869.23	1032	23879.6	1032	48795.6	1032	7390
1032.5	8937.1	1032.5	23737.4	1032.5	48816.9	1032.5	7354.78
1033	8880.04	1033	23648.3	1033	49213.3	1033	7365.65
1033.5	9055.48	1033.5	23792.6	1033.5	49075.6	1033.5	7416.09
1034	8953.65	1034	23759.6	1034	49037.2	1034	7494.35
1034.5	8908.07	1034.5	23663.9	1034.5	49136.2	1034.5	7390
1035	8919.15	1035	23611.3	1035	48641.5	1035	7425.22
1035.5	9037.36	1035.5	23731.3	1035.5	48545.9	1035.5	7603.04
1036	9141.3	1036	23496.5	1036	48288	1036	7650.87
1036.5	9114.66	1036.5	23650.9	1036.5	47848.3	1036.5	7493.91
1037	9162.44	1037	23637.4	1037	47724	1037	7444.78
1037.5	8986.62	1037.5	23740.9	1037.5	47672.6	1037.5	7340
1038	8865.08	1038	23828.7	1038	47370.5	1038	7070.44
1038.5	8736.65	1038.5	23575.7	1038.5	47429	1038.5	6972.17
1039	8780.43	1039	23439.1	1039	47717.2	1039	6957.39
1039.5	8653.09	1039.5	23517.4	1039.5	47830.4	1039.5	6933.48
1040	8779.53	1040	23371.3	1040	47648.3	1040	6958.69
1040.5	8739.34	1040.5	23648.7	1040.5	47650	1040.5	7122.61
1041	8820.21	1041	23547.4	1041	47545.8	1041	7155.65
1041.5	8749.17	1041.5	23361.3	1041.5	47478.5	1041.5	7045.22
1042	8774.3	1042	23454.8	1042	47178.7	1042	6998.69
1042.5	8769.34	1042.5	23498.7	1042.5	47088.9	1042.5	7098.26
1043	8673.97	1043	23227	1043	47220.4	1043	7134.78
1043.5	8600.31	1043.5	23578.7	1043.5	47073.2	1043.5	6912.17
1044	8869.53	1044	23324.3	1044	46934.3	1044	7052.17
1044.5	8713.93	1044.5	23085.7	1044.5	46564.2	1044.5	7208.69
1045	8727.5	1045	22754.8	1045	47001.5	1045	7057.39
1045.5	8689.47	1045.5	22998.7	1045.5	47185.8	1045.5	7103.04
1046	8672.4	1046	22944.3	1046	46901.6	1046	7041.3
1046.5	8517.12	1046.5	22815.7	1046.5	46622	1046.5	7073.48
1047	8743.32	1047	22849.6	1047	46312.3	1047	6896.52
1047.5	8595.45	1047.5	22777	1047.5	46344.7	1047.5	6964.35
1048	8441.63	1048	22753.9	1048	46442.7	1048	6791.3
1048.5	8516.35	1048.5	22677.8	1048.5	46238.3	1048.5	6764.35
1049	8502.46	1049	22583.5	1049	45968.8	1049	6805.65
1049.5	8378.37	1049.5	22469.6	1049.5	46039.6	1049.5	6776.96
1050	8422.57	1050	22356.1	1050	45918.9	1050	6923.91
1050.5	8324.37	1050.5	22422.2	1050.5	45879.8	1050.5	7030.87
1051	8461.62	1051	22212.2	1051	45800.6	1051	6914.78
1051.5	8446.95	1051.5	22090.9	1051.5	45758.2	1051.5	6870.87
1052	8293.73	1052	21868.7	1052	45621.5	1052	6780.44
1052.5	8246.85	1052.5	21984.8	1052.5	45557.5	1052.5	6689.56
1053	8005.64	1053	22126.5	1053	45593.4	1053	6808.26
1053.5	8045.92	1053.5	22212.2	1053.5	45323.2	1053.5	6722.61
1054	8217.68	1054	21819.6	1054	45593.3	1054	6651.3
1054.5	8254.78	1054.5	21993.5	1054.5	45911.1	1054.5	6747.83
1055	8285.85	1055	21874.3	1055	45918.6	1055	6779.13
1055.5	8230.9	1055.5	21648.7	1055.5	45770.6	1055.5	6756.09
1056	8243.64	1056	21652.6	1056	45454.3	1056	6630.44
1056.5	8209.4	1056.5	21838.7	1056.5	45051	1056.5	6589.13
1057	8208.2	1057	21811.7	1057	44826.7	1057	6600.44
1057.5	8239.1	1057.5	21733	1057.5	44660.2	1057.5	6575.22
1058	8116.99	1058	21601.3	1058	44385.3	1058	6574.78
1058.5	8271.35	1058.5	21673.9	1058.5	44368.8	1058.5	6535.22
1059	8209.18	1059	21501.7	1059	44402.5	1059	6522.17
1059.5	8243.03	1059.5	21701.3	1059.5	44469.4	1059.5	6537.83
1060	8238.18	1060	21721.3	1060	44254.6	1060	6521.74
1060.5	8339.1	1060.5	21786.1	1060.5	44104.8	1060.5	6622.17
1061	8165.82	1061	21660.4	1061	43759.1	1061	6567.39
1061.5	8297.85	1061.5	21872.6	1061.5	43755.4	1061.5	6475.65
1062	8145.67	1062	21736.1	1062	43903.2	1062	6538.26
1062.5	7983.88	1062.5	21657.8	1062.5	43958.8	1062.5	6690.87
1063	8022.75	1063	21604.3	1063	43834.8	1063	6733.04
1063.5	7977.69	1063.5	21505.7	1063.5	43699.2	1063.5	6705.22
1064	7958.52	1064	21570.9	1064	43756.2	1064	6737.39
1064.5	8091.56	1064.5	21509.6	1064.5	43428.8	1064.5	6479.56
1065	8098.05	1065	20998.3	1065	43497.4	1065	6444.78
1065.5	7932.73	1065.5	21096.5	1065.5	43677.2	1065.5	6486.09
1066	7827.12	1066	21173.9	1066	43840.1	1066	6305.22
1066.5	7800.07	1066.5	21187	1066.5	43864.9	1066.5	6398.26
1067	7825.94	1067	21024.8	1067	43635.9	1067	6407.39
1067.5	7902.98	1067.5	21109.6	1067.5	43679.5	1067.5	6359.56
1068	7864.91	1068	20970.9	1068	43237.5	1068	6281.74
1068.5	8025.72	1068.5	21081.7	1068.5	42993.6	1068.5	6250
1069	8143.07	1069	20931.3	1069	43007.1	1069	6246.96
1069.5	7922.65	1069.5	20657.4	1069.5	43298.3	1069.5	6188.69
1070	7819.56	1070	20698.7	1070	43403.3	1070	6300.87
1070.5	7881.92	1070.5	20785.2	1070.5	43429.1	1070.5	6320.44
1071	7994.48	1071	20903.9	1071	43021.2	1071	6330.44
1071.5	7877.29	1071.5	20806.5	1071.5	42681.4	1071.5	6293.04
1072	7945.52	1072	20818.7	1072	42809.4	1072	6316.96
1072.5	8003.61	1072.5	20671.7	1072.5	42515.4	1072.5	6348.26
1073	7963.4	1073	20731.3	1073	42407.4	1073	6189.13
1073.5	7799.94	1073.5	20859.6	1073.5	42245.7	1073.5	6209.56
1074	7616.08	1074	20876.5	1074	42041.2	1074	6262.17
1074.5	7655.96	1074.5	20920	1074.5	42278.1	1074.5	6282.17
1075	7509.05	1075	20845.2	1075	42254.8	1075	6183.48
1075.5	7598.72	1075.5	20932.6	1075.5	42512.5	1075.5	6259.13
1076	7518.69	1076	20559.6	1076	42446.5	1076	6311.74
1076.5	7548.41	1076.5	20649.1	1076.5	42272.8	1076.5	6257.83
1077	7627.27	1077	20882.2	1077	42059	1077	6232.61
1077.5	7824	1077.5	20588.3	1077.5	42123.8	1077.5	6290
1078	7727.3	1078	20656.1	1078	41760	1078	6370.44
1078.5	7634.35	1078.5	20452.2	1078.5	41629.7	1078.5	6259.13
1079	7602.22	1079	20695.2	1079	41735.9	1079	6238.69
1079.5	7510.72	1079.5	20452.2	1079.5	41960.9	1079.5	6491.3
1080	7549.43	1080	20219.1	1080	42327.2	1080	6190.44
1080.5	7544.75	1080.5	20213.5	1080.5	41967.6	1080.5	6254.78
1081	7542.92	1081	20384.8	1081	41472	1081	6200.87
1081.5	7435.31	1081.5	20308.7	1081.5	41146.1	1081.5	6369.13
1082	7460.64	1082	20126.1	1082	41507.7	1082	6253.04
1082.5	7648.38	1082.5	20229.1	1082.5	41445.2	1082.5	6125.65
1083	7550.28	1083	20332.2	1083	41375.9	1083	6170.87
1083.5	7527.1	1083.5	20319.6	1083.5	41251.2	1083.5	6349.56
1084	7587.51	1084	20001.3	1084	41020.4	1084	6136.96
1084.5	7385.76	1084.5	19705.2	1084.5	40698.1	1084.5	6037.83
1085	7264.2	1085	19966.1	1085	40866.6	1085	5886.09
1085.5	7338.38	1085.5	19982.6	1085.5	41048	1085.5	6012.61
1086	7328.98	1086	19982.2	1086	40997.1	1086	5856.96
1086.5	7353.37	1086.5	20124.3	1086.5	40919.4	1086.5	5948.26
1087	7529.57	1087	19904.3	1087	41021.1	1087	5916.52
1087.5	7310.03	1087.5	19744.3	1087.5	40996.3	1087.5	5993.48
1088	7445.49	1088	19748.7	1088	40949.8	1088	5912.17
1088.5	7510.32	1088.5	19731.7	1088.5	40522.7	1088.5	6182.61
1089	7454.66	1089	19750	1089	40162.3	1089	6061.3
1089.5	7483.95	1089.5	19769.6	1089.5	39891.8	1089.5	6004.78
1090	7448.22	1090	19689.1	1090	39667.8	1090	5941.3
1090.5	7396.01	1090.5	19603.9	1090.5	40108.5	1090.5	6067.83
1091	7310.86	1091	19768.7	1091	40422.9	1091	6148.26
1091.5	7308.52	1091.5	19617.4	1091.5	40269.8	1091.5	5913.48
1092	7134.39	1092	19601.3	1092	40586.6	1092	5947.83
1092.5	7197.93	1092.5	19631.7	1092.5	40481.8	1092.5	6041.3
1093	7087.01	1093	19747.4	1093	40150.6	1093	6034.78
1093.5	7125.17	1093.5	19694.3	1093.5	40102	1093.5	5978.26
1094	7052.65	1094	19353.9	1094	40177.8	1094	5957.83
1094.5	7267.4	1094.5	19279.6	1094.5	40066.4	1094.5	5903.91
1095	7328.09	1095	19543.5	1095	39892.2	1095	5950.87
1095.5	7076	1095.5	19681.3	1095.5	39987.4	1095.5	5898.26
1096	6932.96	1096	19573	1096	39920.4	1096	5680
1096.5	7157.07	1096.5	19533.9	1096.5	39566.7	1096.5	5601.3
1097	7207.47	1097	19488.3	1097	39682.6	1097	5731.74
1097.5	7170.01	1097.5	19315.2	1097.5	39704.7	1097.5	5730.44
1098	7202.5	1098	19053.9	1098	39097.9	1098	5668.26
1098.5	7237.48	1098.5	18997.4	1098.5	38905.3	1098.5	5626.52
1099	7312.97	1099	18940.9	1099	38969.9	1099	5656.52
1099.5	7325.6	1099.5	18933	1099.5	38980.1	1099.5	5644.78
1100	7130.68	1100	19030	1100	38526.5	1100	5581.74
1100.5	7158.57	1100.5	18867	1100.5	38583.4	1100.5	5650.44
1101	7057.49	1101	18980	1101	38409	1101	5610
1101.5	6979.96	1101.5	19225.2	1101.5	38551.1	1101.5	5637.39
1102	6930.36	1102	19092.2	1102	38506.6	1102	5576.96
1102.5	7056.73	1102.5	18834.8	1102.5	38765.6	1102.5	5560.87
1103	7058.48	1103	18953	1103	38942.9	1103	5635.22
1103.5	7039.58	1103.5	19094.8	1103.5	38530.7	1103.5	5629.13
1104	7071.49	1104	19139.1	1104	38657.6	1104	5562.61
1104.5	7022.99	1104.5	18887.8	1104.5	38652.8	1104.5	5549.13
1105	7020.01	1105	18632.2	1105	38406.2	1105	5526.09
1105.5	6961.83	1105.5	18649.1	1105.5	38442.6	1105.5	5612.17
1106	6970.81	1106	18580.4	1106	38294.4	1106	5489.56
1106.5	6936.79	1106.5	18443	1106.5	38237.1	1106.5	5379.56
1107	7109.23	1107	18377.4	1107	38327	1107	5584.78
1107.5	7033.59	1107.5	18333.5	1107.5	38522.9	1107.5	5507.39
1108	6913.25	1108	18263	1108	38367.2	1108	5520.87
1108.5	6842.81	1108.5	18092.2	1108.5	38254.9	1108.5	5659.56
1109	6753.69	1109	17958.7	1109	38184	1109	5566.52
1109.5	6851.61	1109.5	18234.3	1109.5	38020	1109.5	5545.22
1110	6934.85	1110	18302.6	1110	38088.9	1110	5464.35
1110.5	6922.77	1110.5	18391.7	1110.5	37938.6	1110.5	5566.52
1111	6972.78	1111	18383	1111	37806.7	1111	5598.69
1111.5	6838.74	1111.5	18378.7	1111.5	37433.9	1111.5	5536.52
1112	6765.77	1112	18357.4	1112	37231.2	1112	5624.35
1112.5	6754.59	1112.5	17863	1112.5	37136.8	1112.5	5653.04
1113	6697.15	1113	17973.9	1113	37087.8	1113	5452.61
1113.5	6745.24	1113.5	18219.6	1113.5	37356.6	1113.5	5513.04
1114	6640.75	1114	18271.7	1114	37300	1114	5484.78
1114.5	6650.37	1114.5	18102.6	1114.5	37011.4	1114.5	5505.65
1115	6602.71	1115	17837	1115	36941.1	1115	5350
1115.5	6610.92	1115.5	17902.2	1115.5	36961.3	1115.5	5264.78
1116	6530.08	1116	17798.3	1116	36903	1116	5307.83
1116.5	6626.63	1116.5	17921.3	1116.5	36749.2	1116.5	5285.65
1117	6497.26	1117	18118.7	1117	36568.6	1117	5418.69
1117.5	6465.19	1117.5	18004.8	1117.5	36407.2	1117.5	5527.83
1118	6514.01	1118	17918.3	1118	36729.2	1118	5380
1118.5	6497.35	1118.5	17683.5	1118.5	36433.8	1118.5	5336.96
1119	6547.01	1119	17920	1119	36336.6	1119	5370
1119.5	6500.88	1119.5	17793.5	1119.5	36264.7	1119.5	5363.91
1120	6489.54	1120	17811.7	1120	36218.9	1120	5329.13
1120.5	6571.81	1120.5	17588.7	1120.5	36298.1	1120.5	5305.65
1121	6842.92	1121	17549.1	1121	36607.5	1121	5318.69
1121.5	6792.25	1121.5	18000.9	1121.5	36606.1	1121.5	5186.52
1122	6653.55	1122	18125.7	1122	36475.2	1122	5111.3
1122.5	6479.25	1122.5	17838.7	1122.5	36284.6	1122.5	5144.35
1123	6504.15	1123	17831.3	1123	36371.5	1123	5084.35
1123.5	6579.99	1123.5	17688.7	1123.5	35979.9	1123.5	5187.39
1124	6541.1	1124	17567.4	1124	36126.8	1124	5236.52
1124.5	6603.79	1124.5	17687.4	1124.5	36017.5	1124.5	5268.69
1125	6575.53	1125	17810	1125	35820.5	1125	5334.35
1125.5	6439.13	1125.5	17743.9	1125.5	35848	1125.5	5317.39
1126	6342.79	1126	17804.3	1126	35611.3	1126	5199.13
1126.5	6443.56	1126.5	17600.4	1126.5	35311.9	1126.5	5214.35
1127	6598.07	1127	17472.2	1127	35341	1127	5172.61
1127.5	6409.75	1127.5	17509.1	1127.5	35250.8	1127.5	5128.26
1128	6320.86	1128	17273	1128	35279.5	1128	4982.17
1128.5	6262.29	1128.5	17222.2	1128.5	35357	1128.5	5013.91
1129	6290.64	1129	17284.8	1129	35113.7	1129	5056.96
1129.5	6259.01	1129.5	17210	1129.5	35341	1129.5	5083.48
1130	6313.97	1130	17070.9	1130	35306.5	1130	5087.39
1130.5	6212.39	1130.5	16858.7	1130.5	34801.3	1130.5	4902.17
1131	6177.12	1131	16893.5	1131	34360.6	1131	4853.91
1131.5	6130.18	1131.5	16899.1	1131.5	34553.5	1131.5	4880.44
1132	6032.17	1132	16754.8	1132	34529.3	1132	4887.39
1132.5	6112.19	1132.5	16870.4	1132.5	34648.8	1132.5	5069.56
1133	6211.31	1133	17031.7	1133	35016.2	1133	5069.13
1133.5	6242.98	1133.5	16940.4	1133.5	34684.3	1133.5	5122.17
1134	6142.9	1134	16831.7	1134	34652.2	1134	5097.83
1134.5	6222.67	1134.5	16915.2	1134.5	34475.2	1134.5	5072.61
1135	6415.51	1135	17010	1135	33993.1	1135	5157.83
1135.5	6292.85	1135.5	16967	1135.5	34562.8	1135.5	5004.78
1136	6158.65	1136	16820.4	1136	34777.8	1136	5018.69
1136.5	6240.46	1136.5	16912.2	1136.5	34613	1136.5	5172.61
1137	6115.11	1137	16975.2	1137	34200.6	1137	5201.74
1137.5	6057.85	1137.5	16735.7	1137.5	33980.8	1137.5	5212.17
1138	6055.24	1138	16513	1138	34071.4	1138	5075.22
1138.5	6091.76	1138.5	16545.7	1138.5	33899.6	1138.5	4995.22
1139	6158.13	1139	16472.2	1139	34078.6	1139	5008.26
1139.5	6154.79	1139.5	16450.9	1139.5	34203.4	1139.5	4961.3
1140	6105.97	1140	16316.1	1140	34252.7	1140	5013.48
1140.5	6298.36	1140.5	16313.9	1140.5	34363.6	1140.5	5041.74
1141	6253.71	1141	16332.6	1141	34248.6	1141	5130
1141.5	6181.56	1141.5	16469.1	1141.5	34120.3	1141.5	5066.09
1142	6136.45	1142	16184.8	1142	33972.4	1142	5073.04
1142.5	6031.29	1142.5	16265.2	1142.5	33653.5	1142.5	5049.13
1143	6145.9	1143	16568.3	1143	33834.5	1143	4909.56
1143.5	6056.12	1143.5	16770.9	1143.5	33754.3	1143.5	4789.56
1144	6226.25	1144	16518.3	1144	33446	1144	4661.3
1144.5	6227.38	1144.5	16121.7	1144.5	33268.8	1144.5	4779.56
1145	6243.82	1145	15978.3	1145	33075.3	1145	4863.48
1145.5	6276.49	1145.5	15960	1145.5	33273	1145.5	4937.39
1146	6048.66	1146	15988.3	1146	33199.3	1146	4820
1146.5	5885.44	1146.5	15887.8	1146.5	33268	1146.5	4883.04
1147	5972.25	1147	15973	1147	33305	1147	4762.17
1147.5	5935.87	1147.5	16115.6	1147.5	33308.6	1147.5	4801.74
1148	5765	1148	15959.6	1148	32798.3	1148	4775.65
1148.5	5905.14	1148.5	16032.6	1148.5	32845.1	1148.5	4846.96
1149	5885.86	1149	15997.8	1149	32731.3	1149	4722.61
1149.5	6122.45	1149.5	15741.7	1149.5	32410.2	1149.5	4709.13
1150	6067.09	1150	15726.5	1150	32446.3	1150	4811.3
1150.5	6171.31	1150.5	15793	1150.5	32401.8	1150.5	4780.44
1151	6160.73	1151	15856.5	1151	32638.1	1151	4764.78
1151.5	6098.65	1151.5	15927.8	1151.5	32719.7	1151.5	4823.48
1152	5918.29	1152	15960.4	1152	32405.1	1152	4903.48
1152.5	5857.96	1152.5	16098.3	1152.5	32369.6	1152.5	4961.3
1153	5911.9	1153	15850	1153	32620.2	1153	4803.91
1153.5	5977.06	1153.5	15632.2	1153.5	32221	1153.5	4790.44
1154	5825.52	1154	15686.1	1154	32363.3	1154	4732.17
1154.5	5904.13	1154.5	15444.8	1154.5	32443.7	1154.5	4781.3
1155	5826.16	1155	15493.5	1155	32665	1155	4845.65
1155.5	5869.72	1155.5	15474.4	1155.5	32367.5	1155.5	4813.48
1156	5906.09	1156	15466.1	1156	32126.4	1156	4882.17
1156.5	5780.68	1156.5	15507	1156.5	31807.2	1156.5	4768.26
1157	5694.76	1157	15586.5	1157	31765.9	1157	4760.87
1157.5	5711.53	1157.5	15758.3	1157.5	31968.2	1157.5	4656.52
1158	5566.53	1158	15901.7	1158	32034.5	1158	4636.52
1158.5	5559.28	1158.5	15877.4	1158.5	32248	1158.5	4494.35
1159	5696.87	1159	15716.1	1159	31897.5	1159	4550.87
1159.5	5649.23	1159.5	15578.3	1159.5	31880.3	1159.5	4578.26
1160	5739.04	1160	15586.5	1160	31701	1160	4643.91
1160.5	5748.66	1160.5	15315.6	1160.5	31704.1	1160.5	4696.52
1161	5839.35	1161	15167.8	1161	32005.5	1161	4644.35
1161.5	5855.86	1161.5	15383.5	1161.5	31667	1161.5	4567.83
1162	5629.49	1162	15300.4	1162	31326.9	1162	4555.22
1162.5	5604.28	1162.5	15113.9	1162.5	31552.8	1162.5	4577.83
1163	5813.96	1163	15464.4	1163	31508.8	1163	4660.87
1163.5	5709.34	1163.5	15412.2	1163.5	31721.7	1163.5	4687.83
1164	5669.61	1164	15112.6	1164	31471.3	1164	4557.39
1164.5	5742	1164.5	15153.9	1164.5	31405.4	1164.5	4593.91
1165	5700.28	1165	15115.2	1165	30950.4	1165	4381.74
1165.5	5595.11	1165.5	15221.7	1165.5	31036.9	1165.5	4574.78
1166	5622.25	1166	15193.9	1166	31160.9	1166	4706.09
1166.5	5582.47	1166.5	15313.9	1166.5	31142.9	1166.5	4623.04
1167	5842.59	1167	15004.4	1167	31334.3	1167	4433.04
1167.5	5777.56	1167.5	15043.5	1167.5	31414.7	1167.5	4403.48
1168	5688.91	1168	14914.4	1168	31533.6	1168	4514.35
1168.5	5802.96	1168.5	14937.8	1168.5	31578.2	1168.5	4344.78
1169	5685.66	1169	15024.4	1169	31459.8	1169	4460.87
1169.5	5655.91	1169.5	14984.8	1169.5	31356.5	1169.5	4457.83
1170	5476.1	1170	14943	1170	31136.1	1170	4535.65
1170.5	5376.66	1170.5	14754.8	1170.5	31151.2	1170.5	4459.56
1171	5362.88	1171	14912.2	1171	30918.2	1171	4462.61
1171.5	5399.95	1171.5	14924.8	1171.5	30855.1	1171.5	4592.17
1172	5336.81	1172	14999.1	1172	30828.7	1172	4690
1172.5	5478.3	1172.5	14965.2	1172.5	30818.6	1172.5	4665.65
1173	5576.55	1173	15014.4	1173	30878.5	1173	4723.48
1173.5	5443.61	1173.5	14922.2	1173.5	30641.2	1173.5	4548.69
1174	5418.67	1174	14742.2	1174	30356.9	1174	4414.78
1174.5	5446.97	1174.5	14724.8	1174.5	30034.1	1174.5	4409.56
1175	5493.4	1175	14891.7	1175	29912.3	1175	4459.56
1175.5	5488.66	1175.5	14838.7	1175.5	30175.7	1175.5	4423.04
1176	5473.36	1176	14798.3	1176	30083.4	1176	4417.83
1176.5	5388.77	1176.5	14789.1	1176.5	30111.5	1176.5	4320.87
1177	5415.7	1177	14663.9	1177	30145.1	1177	4292.17
1177.5	5310.35	1177.5	14937.8	1177.5	29981.7	1177.5	4458.26
1178	5494.02	1178	14819.6	1178	29881.9	1178	4377.39
1178.5	5508.19	1178.5	14750.4	1178.5	29709.9	1178.5	4459.13
1179	5356.39	1179	14647.4	1179	30037.4	1179	4408.69
1179.5	5307.03	1179.5	14597	1179.5	29743.2	1179.5	4487.39
1180	5355.06	1180	14443	1180	29683.2	1180	4323.48
1180.5	5319.98	1180.5	14453.5	1180.5	29980.2	1180.5	4310.87
1181	5220.6	1181	14454.8	1181	30010.6	1181	4122.17
1181.5	5142.51	1181.5	14300.4	1181.5	29889.4	1181.5	4127.83
1182	5305.68	1182	14526.5	1182	30046.5	1182	4204.78
1182.5	5301.56	1182.5	14593.9	1182.5	29773.5	1182.5	4206.52
1183	5328.75	1183	14511.7	1183	29718	1183	4198.69
1183.5	5242.63	1183.5	14331.7	1183.5	30036.2	1183.5	4114.35
1184	5281.6	1184	14401.3	1184	29626.2	1184	4256.96
1184.5	5355.05	1184.5	14540	1184.5	29530	1184.5	4278.26
1185	5246.22	1185	14476.1	1185	29203.6	1185	4237.39
1185.5	5349.39	1185.5	14550.9	1185.5	29197.9	1185.5	4353.04
1186	5182.02	1186	14551.3	1186	29553.3	1186	4400
1186.5	5275.83	1186.5	14605.6	1186.5	29507.1	1186.5	4438.69
1187	5224.91	1187	14543	1187	29317.8	1187	4294.35
1187.5	5223.56	1187.5	14443.5	1187.5	29269.8	1187.5	4263.04
1188	5225.47	1188	14510	1188	29741.9	1188	4241.74
1188.5	5217.63	1188.5	14504.4	1188.5	29461.9	1188.5	4288.26
1189	5313.31	1189	14387.8	1189	29032.5	1189	4218.26
1189.5	5266.36	1189.5	14317.4	1189.5	29207.1	1189.5	4230
1190	5193.4	1190	14409.1	1190	29500.2	1190	4096.52
1190.5	5149.65	1190.5	14571.3	1190.5	29426.2	1190.5	4142.61
1191	5142.36	1191	14493.9	1191	29147.8	1191	4193.04
1191.5	5174.28	1191.5	14287	1191.5	29052.4	1191.5	4152.61
1192	5077.07	1192	13894.8	1192	28900.1	1192	4216.52
1192.5	4969.75	1192.5	13809.1	1192.5	28806.9	1192.5	4302.17
1193	5031.22	1193	13808.7	1193	28925.6	1193	4269.56
1193.5	5032.19	1193.5	13787.4	1193.5	28986.2	1193.5	4299.13
1194	5174.13	1194	14047.8	1194	29175.3	1194	4148.69
1194.5	5202.49	1194.5	14009.6	1194.5	29155.9	1194.5	4099.13
1195	5235.74	1195	14027	1195	28953.7	1195	4076.09
1195.5	5253.82	1195.5	13938.3	1195.5	28876.2	1195.5	4256.52
1196	5063.37	1196	13754.8	1196	28615.3	1196	4358.26
1196.5	5123.15	1196.5	13642.2	1196.5	28733.9	1196.5	4146.96
1197	5173.3	1197	13732.2	1197	28691.1	1197	4093.48
1197.5	5095.91	1197.5	13857.8	1197.5	28628.5	1197.5	4155.65
1198	5106.17	1198	13899.1	1198	28510.1	1198	4209.13
1198.5	5024.42	1198.5	13639.1	1198.5	28270	1198.5	4279.13
1199	5008.26	1199	13687.4	1199	28184.4	1199	4111.74
1199.5	5035.26	1199.5	13843.5	1199.5	28099	1199.5	4119.13
1200	4955.18	1200	13727.8	1200	27998.3	1200	4097.39
1200.5	4958.82	1200.5	13695.2	1200.5	27997.2	1200.5	4079.13
1201	4963.06	1201	13823.9	1201	27694.8	1201	4054.35
1201.5	5065.65	1201.5	13799.1	1201.5	27685.4	1201.5	4124.78
1202	5075.4	1202	13659.1	1202	27814.7	1202	4131.74
1202.5	5048.36	1202.5	13596.1	1202.5	27891.7	1202.5	4088.26
1203	4940.4	1203	13495.6	1203	27880.2	1203	4066.52
1203.5	5074.61	1203.5	13462.6	1203.5	27464.7	1203.5	3974.35
1204	4989.53	1204	13608.7	1204	27566.1	1204	3966.52
1204.5	4978.43	1204.5	13500.9	1204.5	27570.2	1204.5	4022.61
1205	5053.63	1205	13393	1205	27381.5	1205	4000.87
1205.5	4987.35	1205.5	13415.6	1205.5	27512.8	1205.5	3979.57
1206	4984.79	1206	13430	1206	27251.5	1206	3998.7
1206.5	5020.29	1206.5	13364.4	1206.5	27120	1206.5	4015.65
1207	4991.13	1207	13530	1207	26913.3	1207	3997.83
1207.5	5003.04	1207.5	13631.3	1207.5	27113.9	1207.5	3961.74
1208	5019.42	1208	13484.4	1208	27066.4	1208	3855.65
1208.5	4926.52	1208.5	13347.4	1208.5	27128.7	1208.5	3871.3
1209	4992.72	1209	13432.2	1209	27131.8	1209	3989.13
1209.5	4942.99	1209.5	13512.6	1209.5	27080	1209.5	3999.13
1210	4922.69	1210	13554.4	1210	27188	1210	3913.48
1210.5	4846.05	1210.5	13442.2	1210.5	27285.5	1210.5	3950.87
1211	4945.69	1211	13295.2	1211	27315.2	1211	3931.74
1211.5	4855.02	1211.5	13272.2	1211.5	27371	1211.5	4022.61
1212	4893.14	1212	13026.1	1212	27447.2	1212	4033.91
1212.5	4959.81	1212.5	13015.6	1212.5	27403.6	1212.5	4107.83
1213	4966.13	1213	12996.5	1213	27047.4	1213	3998.7
1213.5	4765.39	1213.5	13220.4	1213.5	26902.3	1213.5	3937.83
1214	4582.91	1214	13067.8	1214	27016.7	1214	3863.04
1214.5	4642.6	1214.5	13040.9	1214.5	27155	1214.5	3823.91
1215	4746.23	1215	13087.8	1215	27284.1	1215	3859.57
1215.5	4830.24	1215.5	12969.1	1215.5	27248.5	1215.5	3862.61
1216	4827.11	1216	13220	1216	26989	1216	3906.96
1216.5	4866.7	1216.5	12994.8	1216.5	26909.8	1216.5	3913.91
1217	4865.41	1217	13090.4	1217	27001.9	1217	3889.57
1217.5	4853.25	1217.5	12892.6	1217.5	26618.1	1217.5	3904.78
1218	4799.8	1218	12930	1218	26599.2	1218	3846.96
1218.5	4830.97	1218.5	12880	1218.5	26472	1218.5	3881.74
1219	4742.28	1219	12930.4	1219	26600.4	1219	3844.78
1219.5	4681.91	1219.5	12797	1219.5	26771.8	1219.5	3846.96
1220	4714.19	1220	12706.5	1220	26734.1	1220	3781.3
1220.5	4679.71	1220.5	12596.1	1220.5	26736.5	1220.5	3838.26
1221	4679.72	1221	12589.6	1221	26436.4	1221	3832.61
1221.5	4677.48	1221.5	12573	1221.5	26520.5	1221.5	3862.61
1222	4606.29	1222	12753.5	1222	26459.9	1222	3808.26
1222.5	4504.11	1222.5	12787	1222.5	26307.4	1222.5	3775.22
1223	4576.69	1223	12637.8	1223	26294.3	1223	3825.65
1223.5	4574.22	1223.5	12709.6	1223.5	25900.1	1223.5	3866.52
1224	4553.2	1224	12479.1	1224	25999.6	1224	3863.04
1224.5	4621.71	1224.5	12443	1224.5	26048.4	1224.5	3932.61
1225	4639.35	1225	12311.3	1225	25816.5	1225	3793.48
1225.5	4800.3	1225.5	12299.1	1225.5	26031.9	1225.5	3857.83
1226	4622.58	1226	12252.6	1226	26006.1	1226	3868.7
1226.5	4441.84	1226.5	12482.6	1226.5	25754.7	1226.5	3902.61
1227	4327.08	1227	12435.2	1227	25583.7	1227	3889.13
1227.5	4534.17	1227.5	12461.7	1227.5	25740.4	1227.5	3850.87
1228	4530.53	1228	12771.7	1228	25574.8	1228	3771.74
1228.5	4633.06	1228.5	12850.4	1228.5	25635.5	1228.5	3853.48
1229	4534.98	1229	12614.8	1229	25656.1	1229	3775.22
1229.5	4552.66	1229.5	12655.2	1229.5	25636.1	1229.5	3814.35
1230	4577.89	1230	12464.4	1230	25407.3	1230	3721.3
1230.5	4402.61	1230.5	12276.5	1230.5	25307.7	1230.5	3825.22
1231	4324.8	1231	12295.6	1231	25279.2	1231	3746.52
1231.5	4428.35	1231.5	12444.4	1231.5	25091	1231.5	3695.22
1232	4477.76	1232	12383.5	1232	24960.9	1232	3673.04
1232.5	4545.75	1232.5	12587.8	1232.5	24923.8	1232.5	3536.09
1233	4515.67	1233	12383	1233	25021.2	1233	3516.09
1233.5	4495.77	1233.5	12318.7	1233.5	25212.7	1233.5	3587.39
1234	4396.49	1234	12340.9	1234	25527.5	1234	3554.35
1234.5	4435.93	1234.5	12282.6	1234.5	25028.1	1234.5	3546.96
1235	4655.64	1235	12160.4	1235	25075.9	1235	3578.7
1235.5	4494.36	1235.5	11823.9	1235.5	25022	1235.5	3619.13
1236	4381.42	1236	11786.5	1236	24716.1	1236	3606.96
1236.5	4420.23	1236.5	11906.5	1236.5	24879.5	1236.5	3730.43
1237	4479.49	1237	11930.4	1237	24835.2	1237	3649.57
1237.5	4267.53	1237.5	11927	1237.5	24744.9	1237.5	3684.78
1238	4254.98	1238	11962.6	1238	24652.1	1238	3587.83
1238.5	4367.64	1238.5	11943	1238.5	24650.5	1238.5	3525.65
1239	4489.11	1239	12101.7	1239	24714.1	1239	3402.61
1239.5	4465.69	1239.5	12263.5	1239.5	24873.9	1239.5	3358.26
1240	4458.63	1240	12210.9	1240	24784.1	1240	3376.09
1240.5	4557.15	1240.5	12095.6	1240.5	24830.5	1240.5	3401.74
1241	4534.87	1241	12055.2	1241	24915.9	1241	3405.65
1241.5	4511.03	1241.5	11858.3	1241.5	24709.2	1241.5	3603.48
1242	4358.22	1242	11911.3	1242	24631	1242	3652.61
1242.5	4216.74	1242.5	12024.4	1242.5	24511.6	1242.5	3569.13
1243	4292.06	1243	11962.2	1243	24332	1243	3683.48
1243.5	4331.33	1243.5	12007	1243.5	24116	1243.5	3614.35
1244	4303.05	1244	11846.1	1244	23909.8	1244	3579.57
1244.5	4333.62	1244.5	11865.2	1244.5	24035.9	1244.5	3570.43
1245	4444.65	1245	12017	1245	24317.8	1245	3657.39
1245.5	4422.98	1245.5	11820.4	1245.5	24370.8	1245.5	3515.22
1246	4389.62	1246	11540.4	1246	24334.2	1246	3575.65
1246.5	4328.88	1246.5	11711.7	1246.5	24319.9	1246.5	3593.91
1247	4433.81	1247	11867.4	1247	23958.5	1247	3544.35
1247.5	4390.89	1247.5	11761.3	1247.5	23720.1	1247.5	3490
1248	4461.05	1248	11805.6	1248	23670.9	1248	3423.04
1248.5	4448.3	1248.5	11785.6	1248.5	23667.3	1248.5	3444.35
1249	4322.51	1249	11687.4	1249	23671	1249	3338.7
1249.5	4437.83	1249.5	11886.1	1249.5	23715.8	1249.5	3406.96
1250	4454.77	1250	11672.2	1250	23583.2	1250	3383.91
1250.5	4260.43	1250.5	11641.3	1250.5	23281.8	1250.5	3381.74
1251	4386.27	1251	11549.1	1251	23543.3	1251	3420.87
1251.5	4293.73	1251.5	11622.6	1251.5	23557.3	1251.5	3507.39
1252	4207.03	1252	11572.6	1252	23652	1252	3569.57
1252.5	4197.76	1252.5	11602.2	1252.5	23794.4	1252.5	3580.43
1253	4189.95	1253	11563.9	1253	23746.8	1253	3606.96
1253.5	4342.02	1253.5	11688.7	1253.5	23828.9	1253.5	3484.35
1254	4230.1	1254	11697.8	1254	23644	1254	3550.87
1254.5	4197.66	1254.5	11692.2	1254.5	23795.8	1254.5	3543.04
1255	4036.55	1255	11424.8	1255	23789	1255	3450.87
1255.5	4191.5	1255.5	11433.5	1255.5	23735	1255.5	3546.09
1256	4351.63	1256	11490	1256	23630.3	1256	3622.61
1256.5	4427.75	1256.5	11469.1	1256.5	23375.1	1256.5	3384.78
1257	4361.4	1257	11346.1	1257	23518.2	1257	3297.83
1257.5	4298.87	1257.5	11348.3	1257.5	23630.4	1257.5	3350.43
1258	4214.86	1258	11321.3	1258	23452.5	1258	3274.78
1258.5	4216.12	1258.5	11350.4	1258.5	23591.1	1258.5	3218.7
1259	4203.35	1259	11454.4	1259	23325.9	1259	3086.52
1259.5	4207.19	1259.5	11298.3	1259.5	23500.8	1259.5	3166.96
1260	4087.33	1260	11143.9	1260	23435.5	1260	3263.04
1260.5	4043.49	1260.5	11277	1260.5	23338.5	1260.5	3313.48
1261	4104.66	1261	11154.4	1261	23261.7	1261	3272.17
1261.5	4221.86	1261.5	11236.5	1261.5	23034.7	1261.5	3266.96
1262	4167.05	1262	11384.8	1262	23229.6	1262	3340
1262.5	4060.45	1262.5	11312.2	1262.5	23286.2	1262.5	3388.26
1263	4052.18	1263	11289.6	1263	23284.9	1263	3306.09
1263.5	4162.97	1263.5	11185.2	1263.5	23221.5	1263.5	3210
1264	4144.34	1264	11010	1264	22913.3	1264	3193.04
1264.5	4049.26	1264.5	10927.4	1264.5	22985.4	1264.5	3318.7
1265	3927.28	1265	10774.4	1265	22677.6	1265	3284.78
1265.5	4021.83	1265.5	10663.5	1265.5	22518.3	1265.5	3370.87
1266	4043.78	1266	10714.8	1266	22793.9	1266	3394.35
1266.5	4088.86	1266.5	10766.1	1266.5	22667.3	1266.5	3396.09
1267	4118.78	1267	10952.6	1267	22775.9	1267	3359.13
1267.5	3891.35	1267.5	10960	1267.5	22712.5	1267.5	3303.04
1268	3975.81	1268	11123.5	1268	23039.9	1268	3260
1268.5	4065.5	1268.5	11070.9	1268.5	22484.2	1268.5	3233.04
1269	4091.51	1269	10905.6	1269	22709.8	1269	3301.3
1269.5	4005.21	1269.5	10874.4	1269.5	22669.5	1269.5	3268.7
1270	4073.7	1270	10970	1270	22744.8	1270	3230.43
1270.5	4130.37	1270.5	10918.7	1270.5	22696.8	1270.5	3192.61
1271	4142.73	1271	10827.8	1271	22571.3	1271	3139.13
1271.5	4169.47	1271.5	10812.6	1271.5	22485.1	1271.5	3166.52
1272	4203.48	1272	11042.2	1272	22611.9	1272	3236.96
1272.5	4119.59	1272.5	11073	1272.5	22464	1272.5	3355.22
1273	4015.82	1273	10952.6	1273	22476.5	1273	3240.87
1273.5	4036.51	1273.5	10943	1273.5	22686.4	1273.5	3273.48
1274	4101.37	1274	10788.3	1274	22842.4	1274	3267.83
1274.5	3967.73	1274.5	10951.7	1274.5	22456.2	1274.5	3309.13
1275	3891.15	1275	11090.4	1275	22327.2	1275	3249.13
1275.5	3854.69	1275.5	11304.4	1275.5	22342.4	1275.5	3131.74
1276	3897.98	1276	10836.1	1276	22248.6	1276	3050
1276.5	3973.42	1276.5	10527.8	1276.5	21750.1	1276.5	3032.61
1277	3998.24	1277	10530.9	1277	21623.7	1277	3164.78
1277.5	3970.74	1277.5	10617	1277.5	21803.5	1277.5	3124.35
1278	3940.92	1278	10854.4	1278	21926.6	1278	3234.78
1278.5	3922.34	1278.5	10817	1278.5	21949.1	1278.5	3263.48
1279	3924.6	1279	10827.8	1279	21918.4	1279	3379.13
1279.5	4047.79	1279.5	10698.7	1279.5	21622.6	1279.5	3243.04
1280	3845.64	1280	10712.6	1280	21682.5	1280	3140.87
1280.5	3939.18	1280.5	10717.8	1280.5	21873.2	1280.5	3288.26
1281	3857.07	1281	10713.9	1281	21670	1281	3275.65
1281.5	3830.29	1281.5	10635.2	1281.5	21454	1281.5	3233.48
1282	3917.76	1282	10477	1282	21615.6	1282	3110
1282.5	3749.04	1282.5	10542.6	1282.5	21715	1282.5	3140.87
1283	3979.66	1283	10519.1	1283	21627.5	1283	3120
1283.5	3858.75	1283.5	10488.3	1283.5	21519.5	1283.5	3156.09
1284	3847.15	1284	10459.6	1284	21389.2	1284	3200.43
1284.5	3769.71	1284.5	10464.8	1284.5	21263.5	1284.5	3200.87
1285	3893.95	1285	10380.4	1285	21137.4	1285	3188.7
1285.5	3877.57	1285.5	10454.4	1285.5	21291.8	1285.5	3251.74
1286	3744.76	1286	10467.4	1286	21152.8	1286	3102.17
1286.5	3775.64	1286.5	10641.3	1286.5	21424.6	1286.5	3189.57
1287	3818.02	1287	10497.4	1287	21365.2	1287	3086.52
1287.5	3750.17	1287.5	10302.6	1287.5	21241	1287.5	3116.52
1288	3722.81	1288	10416.1	1288	21200.4	1288	3139.57
1288.5	3767.55	1288.5	10210.4	1288.5	21292.9	1288.5	3147.83
1289	3959.93	1289	10080.9	1289	21556.4	1289	3093.91
1289.5	3895.99	1289.5	10203.9	1289.5	21733.7	1289.5	3087.39
1290	3785.36	1290	10521.7	1290	21404.9	1290	3036.52
1290.5	3652.69	1290.5	10497.4	1290.5	21310.1	1290.5	3111.74
1291	3713.86	1291	10639.1	1291	21190.7	1291	3078.26
1291.5	3764.99	1291.5	10501.3	1291.5	21288.7	1291.5	2990.43
1292	3642.22	1292	10534.8	1292	21155.8	1292	2993.91
1292.5	3806.64	1292.5	10585.2	1292.5	21344.6	1292.5	2888.26
1293	3780.39	1293	10375.2	1293	21346.7	1293	2972.17
1293.5	3755.12	1293.5	10286.1	1293.5	21304	1293.5	3022.61
1294	3712.43	1294	10193	1294	21209.8	1294	3130.43
1294.5	3696.36	1294.5	10114.8	1294.5	21113	1294.5	3126.09
1295	3705.8	1295	10163.5	1295	20977	1295	3141.74
1295.5	3716.74	1295.5	10212.2	1295.5	20859.3	1295.5	3076.96
1296	3749.05	1296	10160.9	1296	20812.6	1296	3035.65
1296.5	3755.49	1296.5	10082.6	1296.5	20785.5	1296.5	2983.04
1297	3826.05	1297	10062.2	1297	20791.5	1297	2926.96
1297.5	3712.49	1297.5	10280	1297.5	20447.7	1297.5	2872.17
1298	3730.18	1298	10278.3	1298	20221.6	1298	2852.17
1298.5	3825.41	1298.5	10147.8	1298.5	20528.2	1298.5	2792.17
1299	3751.03	1299	9922.61	1299	20497.9	1299	2889.57
1299.5	3820.45	1299.5	9893.04	1299.5	20346.4	1299.5	3002.61
1300	3822.95	1300	9857.39	1300	20628.7	1300	2955.65
1300.5	3688.22	1300.5	9862.61	1300.5	20641.3	1300.5	3035.22
1301	3730.87	1301	9977.83	1301	20613.5	1301	2956.09
1301.5	3675.38	1301.5	10057.8	1301.5	20724.2	1301.5	2899.57
1302	3752.61	1302	10113.9	1302	20661.5	1302	2859.13
1302.5	3715.14	1302.5	10102.6	1302.5	20637.9	1302.5	2869.57
1303	3573.67	1303	10047.8	1303	20307.6	1303	2991.74
1303.5	3517.44	1303.5	9936.96	1303.5	20508.4	1303.5	2982.17
1304	3648.58	1304	9856.09	1304	20621	1304	3051.3
1304.5	3646.93	1304.5	10080.4	1304.5	20640.5	1304.5	3011.74
1305	3713.85	1305	9948.26	1305	20483.7	1305	2926.09
1305.5	3713.45	1305.5	9840.43	1305.5	20359.3	1305.5	2991.3
1306	3670.26	1306	9905.65	1306	20186.8	1306	3031.3
1306.5	3752.45	1306.5	9866.09	1306.5	20265	1306.5	2932.17
1307	3738.9	1307	9734.78	1307	20178.5	1307	2937.39
1307.5	3716.92	1307.5	9733.91	1307.5	19939	1307.5	3037.39
1308	3710.61	1308	9990	1308	20186.2	1308	2928.26
1308.5	3638.34	1308.5	10037	1308.5	20284.5	1308.5	2823.48
1309	3634.86	1309	10160.4	1309	20022.3	1309	2791.74
1309.5	3580.72	1309.5	10174.4	1309.5	20052.4	1309.5	2800.43
1310	3681.55	1310	9996.96	1310	20009.1	1310	2783.04
1310.5	3552.86	1310.5	9965.65	1310.5	20214.6	1310.5	2808.7
1311	3520.8	1311	10091.3	1311	20068.4	1311	2887.39
1311.5	3532.72	1311.5	9963.48	1311.5	19904.7	1311.5	2947.83
1312	3519.15	1312	9883.91	1312	19996.4	1312	2904.78
1312.5	3621.99	1312.5	9678.69	1312.5	19776	1312.5	2857.83
1313	3510.62	1313	9416.52	1313	19589.7	1313	2898.7
1313.5	3478.21	1313.5	9448.26	1313.5	19673.8	1313.5	2867.83
1314	3379.14	1314	9539.56	1314	19754.2	1314	3002.17
1314.5	3418.93	1314.5	9701.3	1314.5	19769.3	1314.5	2959.57
1315	3531.57	1315	9798.26	1315	19774.8	1315	2885.65
1315.5	3609.93	1315.5	9733.91	1315.5	19561	1315.5	2793.91
1316	3529.86	1316	9586.52	1316	19390.8	1316	2676.52
1316.5	3511.29	1316.5	9730	1316.5	19383.7	1316.5	2673.91
1317	3459.29	1317	9681.74	1317	19666.7	1317	2653.91
1317.5	3505.55	1317.5	9593.48	1317.5	19621.1	1317.5	2873.48
1318	3448.95	1318	9506.52	1318	19640.4	1318	2885.22
1318.5	3488.76	1318.5	9783.91	1318.5	19568	1318.5	2754.35
1319	3597.48	1319	9727.83	1319	19380.5	1319	2822.17
1319.5	3581.92	1319.5	9517.83	1319.5	19244	1319.5	2787.83
1320	3557.35	1320	9613.48	1320	19141.8	1320	2820.43
1320.5	3444.75	1320.5	9496.52	1320.5	19279.5	1320.5	2815.65
1321	3436.63	1321	9383.91	1321	19497.2	1321	2776.09
1321.5	3418.67	1321.5	9307.83	1321.5	19439.5	1321.5	2849.57
1322	3501.35	1322	9263.91	1322	19207.4	1322	2813.91
1322.5	3470.19	1322.5	9286.96	1322.5	19370.5	1322.5	2771.74
1323	3477.02	1323	9314.35	1323	19384	1323	2873.04
1323.5	3539.31	1323.5	9348.26	1323.5	19402.2	1323.5	2856.09
1324	3416.2	1324	9379.56	1324	19244.5	1324	2890.87
1324.5	3429.22	1324.5	9098.26	1324.5	18972.3	1324.5	2783.48
1325	3458.11	1325	8993.04	1325	19039.5	1325	2760.87
1325.5	3452.66	1325.5	9149.56	1325.5	18862	1325.5	2712.17
1326	3435.55	1326	9215.22	1326	18813.8	1326	2746.52
1326.5	3547.79	1326.5	9097.83	1326.5	18812.8	1326.5	2785.65
1327	3552.46	1327	9134.35	1327	19018.5	1327	2684.78
1327.5	3534.64	1327.5	9218.69	1327.5	18799.3	1327.5	2770
1328	3382.45	1328	9347.83	1328	18843.2	1328	2810.43
1328.5	3351.1	1328.5	9163.48	1328.5	18826.5	1328.5	2826.09
1329	3388.77	1329	9315.65	1329	18965.7	1329	2873.91
1329.5	3396.76	1329.5	9244.35	1329.5	18873.1	1329.5	2879.57
1330	3368.57	1330	9232.17	1330	18868.8	1330	2824.78
1330.5	3198.72	1330.5	9078.69	1330.5	18856.2	1330.5	2770.43
1331	3325.82	1331	8992.61	1331	18849.8	1331	2574.78
1331.5	3380.21	1331.5	8950.43	1331.5	18834.5	1331.5	2602.61
1332	3389.25	1332	8856.09	1332	18755.1	1332	2585.65
1332.5	3431.05	1332.5	8904.35	1332.5	18601.2	1332.5	2647.83
1333	3515.16	1333	9053.48	1333	18446.8	1333	2786.96
1333.5	3335.11	1333.5	8949.56	1333.5	18453.3	1333.5	2679.57
1334	3280.51	1334	9100	1334	18529.3	1334	2753.04
1334.5	3452.13	1334.5	9122.61	1334.5	18398.8	1334.5	2728.7
1335	3391.86	1335	9047.83	1335	18404.6	1335	2765.22
1335.5	3366.92	1335.5	9046.09	1335.5	18518.2	1335.5	2724.78
1336	3395.73	1336	9088.26	1336	18567.8	1336	2613.91
1336.5	3332.23	1336.5	9027.83	1336.5	18480.4	1336.5	2716.96
1337	3326.91	1337	8940	1337	18376.9	1337	2715.22
1337.5	3200.16	1337.5	8973.48	1337.5	18494.5	1337.5	2650.43
1338	3226.01	1338	8987.83	1338	18483.8	1338	2579.13
1338.5	3279.88	1338.5	9054.35	1338.5	18339.6	1338.5	2704.78
1339	3175.88	1339	9016.96	1339	18199.8	1339	2623.91
1339.5	3151.21	1339.5	8989.56	1339.5	18172.9	1339.5	2612.17
1340	3331.69	1340	8931.3	1340	18279.3	1340	2717.83
1340.5	3308.78	1340.5	8913.04	1340.5	18145	1340.5	2713.91
1341	3283.7	1341	9031.74	1341	18234.5	1341	2699.57
1341.5	3235.98	1341.5	9020	1341.5	18158.9	1341.5	2703.91
1342	3326.41	1342	8860.87	1342	18036	1342	2688.7
1342.5	3256.98	1342.5	8953.91	1342.5	18063.2	1342.5	2759.57
1343	3280.28	1343	8991.3	1343	17949.8	1343	2642.17
1343.5	3189.1	1343.5	9011.74	1343.5	17927	1343.5	2617.39
1344	3228.08	1344	8985.22	1344	17921	1344	2458.7
1344.5	3247.36	1344.5	8890.43	1344.5	18017.6	1344.5	2655.22
1345	3203.04	1345	8943.48	1345	17829.8	1345	2683.04
1345.5	3236.48	1345.5	9004.78	1345.5	17742.7	1345.5	2730.43
1346	3240.69	1346	8860.43	1346	17881.9	1346	2655.22
1346.5	3155.83	1346.5	8946.52	1346.5	17820	1346.5	2604.35
1347	3084.44	1347	8776.52	1347	17984.2	1347	2631.74
1347.5	3138.51	1347.5	8940	1347.5	18279.7	1347.5	2641.74
1348	3090.41	1348	8966.96	1348	18519.9	1348	2623.48
1348.5	3223.26	1348.5	8843.48	1348.5	18222	1348.5	2622.17
1349	3302.67	1349	8758.69	1349	17964	1349	2680.87
1349.5	3254.51	1349.5	8524.35	1349.5	17590.9	1349.5	2610.43
1350	3297.78	1350	8550.43	1350	17543.5	1350	2608.7
1350.5	3185.68	1350.5	8627.39	1350.5	17582.3	1350.5	2455.65
1351	3185.31	1351	8352.61	1351	17694.3	1351	2487.39
1351.5	3161.66	1351.5	8561.3	1351.5	17758.7	1351.5	2636.96
1352	3086.45	1352	8394.35	1352	17669.3	1352	2713.04
1352.5	2945.71	1352.5	8468.69	1352.5	17620.8	1352.5	2681.3
1353	3142.46	1353	8586.96	1353	17685.8	1353	2639.13
1353.5	3171.24	1353.5	8452.61	1353.5	17560.9	1353.5	2583.48
1354	3133.88	1354	8453.04	1354	17548.8	1354	2598.26
1354.5	2994.7	1354.5	8620	1354.5	17683.5	1354.5	2573.04
1355	3068.14	1355	8612.61	1355	17664.8	1355	2512.61
1355.5	3074.93	1355.5	8667.83	1355.5	17536.1	1355.5	2586.96
1356	2955.22	1356	8487.39	1356	17519.8	1356	2530.43
1356.5	2954.32	1356.5	8413.91	1356.5	17264.3	1356.5	2551.74
1357	3074.25	1357	8392.17	1357	17525.6	1357	2599.57
1357.5	3063.02	1357.5	8434.35	1357.5	17195.7	1357.5	2529.13
1358	3179.09	1358	8565.22	1358	17280.6	1358	2466.52
1358.5	3090.51	1358.5	8556.09	1358.5	17215.6	1358.5	2460.43
1359	3109.24	1359	8430.43	1359	17223.2	1359	2587.39
1359.5	3040.14	1359.5	8463.48	1359.5	17123.7	1359.5	2552.17
1360	3060.56	1360	8440	1360	17121.8	1360	2619.13
1360.5	3107.58	1360.5	8313.04	1360.5	17128.4	1360.5	2663.04
1361	3019.18	1361	8463.91	1361	17010.4	1361	2646.52
1361.5	2991.34	1361.5	8386.09	1361.5	17122.3	1361.5	2596.52
1362	3082.59	1362	8345.22	1362	17142.5	1362	2524.35
1362.5	3066.52	1362.5	8353.91	1362.5	17036.2	1362.5	2498.26
1363	3215.41	1363	8491.3	1363	17280.3	1363	2429.57
1363.5	3132.1	1363.5	8633.91	1363.5	17188	1363.5	2372.17
1364	2988.98	1364	8585.65	1364	16884.4	1364	2400.43
1364.5	3216.86	1364.5	8371.3	1364.5	16790.4	1364.5	2445.65
1365	3179.82	1365	8120.44	1365	16847.8	1365	2386.96
1365.5	3207.64	1365.5	8427.83	1365.5	17154.8	1365.5	2440
1366	3020.53	1366	8352.61	1366	17210	1366	2366.52
1366.5	2953.73	1366.5	8283.48	1366.5	17140.2	1366.5	2404.35
1367	2960.53	1367	8409.13	1367	16822.8	1367	2355.22
1367.5	2968.4	1367.5	8533.04	1367.5	16819.4	1367.5	2456.09
1368	3006.94	1368	8245.22	1368	16660.2	1368	2410
1368.5	3110.4	1368.5	8097.39	1368.5	16694.2	1368.5	2577.39
1369	3163.09	1369	8154.35	1369	16593.4	1369	2487.83
1369.5	3168.33	1369.5	8183.04	1369.5	16489.5	1369.5	2423.48
1370	3093.3	1370	8160.44	1370	16618.9	1370	2420.43
1370.5	3208.31	1370.5	8144.35	1370.5	16698.9	1370.5	2450.43
1371	3170.23	1371	8125.65	1371	16633.7	1371	2465.22
1371.5	3128.66	1371.5	8185.65	1371.5	16503.2	1371.5	2499.57
1372	3004.81	1372	8170.44	1372	16584	1372	2390.43
1372.5	3012.91	1372.5	8206.52	1372.5	16543.8	1372.5	2358.7
1373	2884.99	1373	8207.83	1373	16433.5	1373	2453.48
1373.5	2846.59	1373.5	8212.61	1373.5	16522.8	1373.5	2416.96
1374	3007.57	1374	8329.57	1374	16487.4	1374	2433.48
1374.5	2919.82	1374.5	8245.22	1374.5	16623.5	1374.5	2456.52
1375	2848.29	1375	8115.65	1375	16824.7	1375	2464.78
1375.5	2953.41	1375.5	8185.65	1375.5	16740.6	1375.5	2454.35
1376	2874.45	1376	7969.13	1376	16624.6	1376	2529.13
1376.5	2875.34	1376.5	8065.65	1376.5	16520.1	1376.5	2404.35
1377	2930.86	1377	8433.48	1377	16710.6	1377	2421.74
1377.5	2984.07	1377.5	8163.04	1377.5	16511.1	1377.5	2336.09
1378	2878.86	1378	7867.83	1378	16398.1	1378	2358.7
1378.5	2813.25	1378.5	7966.09	1378.5	16601.1	1378.5	2436.52
1379	3066.31	1379	7919.13	1379	16670.6	1379	2576.96
1379.5	3091.41	1379.5	7839.13	1379.5	16415.9	1379.5	2510
1380	3043.61	1380	8046.09	1380	16280	1380	2509.57
1380.5	2895.73	1380.5	8096.52	1380.5	16517.1	1380.5	2464.78
1381	2821.25	1381	8139.56	1381	16403.2	1381	2665.22
1381.5	2958.18	1381.5	8157.83	1381.5	16338.5	1381.5	2527.39
1382	3008.63	1382	8065.22	1382	16323.2	1382	2482.17
1382.5	2966.08	1382.5	7888.69	1382.5	16085.8	1382.5	2538.7
1383	2959.35	1383	7770.44	1383	16261.1	1383	2461.3
1383.5	2908.29	1383.5	7817.83	1383.5	16278.7	1383.5	2330.43
1384	2822.52	1384	7725.22	1384	16176.2	1384	2402.17
1384.5	2990.72	1384.5	7810.87	1384.5	16162.7	1384.5	2377.83
1385	2977.98	1385	7880.44	1385	16002.4	1385	2328.26
1385.5	3011.86	1385.5	7996.52	1385.5	16064.9	1385.5	2328.26
1386	3057.76	1386	8073.48	1386	16179.9	1386	2222.17
1386.5	2976.15	1386.5	7917.83	1386.5	16122.7	1386.5	2406.09
1387	3013.79	1387	7838.26	1387	16176.5	1387	2420.87
1387.5	2931.11	1387.5	7818.69	1387.5	16145.2	1387.5	2425.22
1388	3016.92	1388	7810.87	1388	16058.6	1388	2396.09
1388.5	3038.16	1388.5	7635.22	1388.5	16123.1	1388.5	2413.04
1389	3056.1	1389	7694.78	1389	16180.7	1389	2410
1389.5	2782.59	1389.5	7709.13	1389.5	16076.3	1389.5	2346.09
1390	2863.12	1390	7662.17	1390	15965.2	1390	2390.87
1390.5	3002.7	1390.5	7733.48	1390.5	15867.3	1390.5	2397.83
1391	3020.46	1391	7722.61	1391	15945.6	1391	2410.87
1391.5	3049.61	1391.5	7795.65	1391.5	16021	1391.5	2420.87
1392	2867.16	1392	7617.39	1392	15948.1	1392	2485.22
1392.5	2834.33	1392.5	7641.3	1392.5	15927.8	1392.5	2448.7
1393	2956.84	1393	7754.78	1393	15842.5	1393	2401.74
1393.5	2823.85	1393.5	7717.39	1393.5	15744.6	1393.5	2365.65
1394	2849.03	1394	7723.04	1394	15783.1	1394	2365.22
1394.5	2839.51	1394.5	7525.65	1394.5	15715.2	1394.5	2329.57
1395	2865.36	1395	7655.65	1395	15717.6	1395	2309.57
1395.5	2919.57	1395.5	7427.83	1395.5	15628.1	1395.5	2392.17
1396	2817.1	1396	7539.13	1396	15590.7	1396	2285.22
1396.5	2815.8	1396.5	7408.26	1396.5	15620.2	1396.5	2171.74
1397	2713.59	1397	7463.48	1397	15714	1397	2238.7
1397.5	2747.62	1397.5	7575.22	1397.5	15730.6	1397.5	2359.13
1398	2744.25	1398	7648.26	1398	15718.5	1398	2368.7
1398.5	2755.85	1398.5	7560.44	1398.5	15797.6	1398.5	2336.09
1399	2758.17	1399	7457.83	1399	15804.8	1399	2245.65
1399.5	2669.49	1399.5	7485.65	1399.5	15853.3	1399.5	2280
1400	2760.07	1400	7472.17	1400	15614.3	1400	2296.52
1400.5	2832.6	1400.5	7600	1400.5	15568	1400.5	2273.04
1401	2758.5	1401	7694.35	1401	15560.2	1401	2222.61
1401.5	2844.07	1401.5	7726.96	1401.5	15336.4	1401.5	2228.7
1402	2868.72	1402	7550.44	1402	15186.9	1402	2097.39
1402.5	2961.38	1402.5	7360.87	1402.5	15447.4	1402.5	2109.57
1403	2835.92	1403	7440.87	1403	15541.5	1403	2223.04
1403.5	2670.85	1403.5	7444.78	1403.5	15379.4	1403.5	2354.35
1404	2818.69	1404	7337.83	1404	15484.8	1404	2273.91
1404.5	2673.38	1404.5	7237.39	1404.5	15303	1404.5	2184.78
1405	2721.8	1405	7304.78	1405	15199.9	1405	2246.09
1405.5	2894.85	1405.5	7444.35	1405.5	15175.1	1405.5	2233.91
1406	2856.62	1406	7203.91	1406	15080	1406	2280.87
1406.5	2897.34	1406.5	7242.61	1406.5	14931.8	1406.5	2206.52
1407	2752.11	1407	7321.3	1407	15093.3	1407	2172.17
1407.5	2719.61	1407.5	7222.17	1407.5	14938.2	1407.5	2286.09
1408	2867.86	1408	7396.52	1408	15039.2	1408	2216.09
1408.5	2874.12	1408.5	7372.61	1408.5	14843.8	1408.5	2233.91
1409	2816.41	1409	7406.96	1409	15110.3	1409	2210
1409.5	2923.22	1409.5	7251.74	1409.5	14899.6	1409.5	2326.52
1410	2862.23	1410	7313.48	1410	15182.3	1410	2346.52
1410.5	2867.51	1410.5	7284.78	1410.5	15194.8	1410.5	2306.52
1411	2692.28	1411	7186.52	1411	15057.9	1411	2360
1411.5	2606.73	1411.5	7111.74	1411.5	14966.3	1411.5	2288.7
1412	2727.2	1412	7196.09	1412	15014.8	1412	2271.74
1412.5	2743.39	1412.5	7356.09	1412.5	15027.5	1412.5	2286.52
1413	2802.63	1413	7243.48	1413	15088.5	1413	2261.3
1413.5	2734.41	1413.5	7335.65	1413.5	15166.8	1413.5	2143.04
1414	2712.55	1414	7282.61	1414	15045.3	1414	2026.52
1414.5	2772.17	1414.5	7468.69	1414.5	15278.2	1414.5	2158.7
1415	2750.81	1415	7324.35	1415	15149	1415	2238.7
1415.5	2882.12	1415.5	7364.78	1415.5	15135.5	1415.5	2220.87
1416	2822.08	1416	7346.09	1416	14979.3	1416	2216.52
1416.5	2700.38	1416.5	7177.83	1416.5	14725.6	1416.5	2201.74
1417	2661.98	1417	7090.87	1417	14641	1417	2295.65
1417.5	2651.62	1417.5	7314.78	1417.5	14856.6	1417.5	2335.22
1418	2622.3	1418	7034.35	1418	14751.9	1418	2275.65
1418.5	2626.46	1418.5	7039.13	1418.5	14742.9	1418.5	2396.09
1419	2731.42	1419	7140.44	1419	14929.1	1419	2383.48
1419.5	2571.9	1419.5	7148.69	1419.5	15060.3	1419.5	2291.74
1420	2735.22	1420	7198.69	1420	14971.1	1420	2444.78
1420.5	2763.39	1420.5	7184.35	1420.5	14890.1	1420.5	2500
1421	2802.74	1421	7138.69	1421	14737.6	1421	2378.7
1421.5	2776.45	1421.5	7005.65	1421.5	14477.3	1421.5	2349.13
1422	2739.23	1422	7246.52	1422	14411.1	1422	2358.26
1422.5	2665.76	1422.5	7345.22	1422.5	14491	1422.5	2458.7
1423	2576.03	1423	7158.69	1423	14541.3	1423	2353.91
1423.5	2639.08	1423.5	7054.78	1423.5	14457.5	1423.5	2405.22
1424	2561.05	1424	6921.3	1424	14431.7	1424	2445.22
1424.5	2611.6	1424.5	7010.87	1424.5	14171.2	1424.5	2528.7
1425	2568.92	1425	6910	1425	14008.1	1425	2551.74
1425.5	2661.2	1425.5	6853.48	1425.5	14062.3	1425.5	2454.78
1426	2575.55	1426	6826.09	1426	14130.2	1426	2507.39
1426.5	2644.63	1426.5	6909.13	1426.5	14267.9	1426.5	2586.09
1427	2639.05	1427	6826.96	1427	14284.8	1427	2502.61
1427.5	2579.58	1427.5	6750.87	1427.5	14182.5	1427.5	2440.87
1428	2653.9	1428	6783.48	1428	14288.1	1428	2455.22
1428.5	2744.8	1428.5	6826.09	1428.5	14364.1	1428.5	2447.39
1429	2917.44	1429	6809.56	1429	14462.5	1429	2382.17
1429.5	2944.57	1429.5	6934.78	1429.5	14287.9	1429.5	2479.13
1430	2990.86	1430	6911.74	1430	14101.1	1430	2396.09
1430.5	2970.14	1430.5	6918.69	1430.5	14328.5	1430.5	2383.91
1431	3083.81	1431	6794.35	1431	14353	1431	2372.61
[truncated: 49 more rows]

## Sheet: 1h
x	y	x	y	x	y	x	y
608	23361.7	608	43764.5	608	53991.6	608	25524.8
608.5	23361.1	608.5	43594.3	608.5	53711.6	608.5	25559.1
609	23286.3	609	43454.1	609	53196.2	609	25766.1
609.5	23348.9	609.5	43152	609.5	52836.6	609.5	25638
610	23485	610	43151.5	610	52958	610	25344.3
610.5	23369.9	610.5	42891.6	610.5	52957	610.5	25396.4
611	23219.3	611	42805.8	611	52900.1	611	25419.4
611.5	23118.7	611.5	42326.5	611.5	52486.6	611.5	25288
612	23140.2	612	42163.3	612	52195	612	25007.1
612.5	23202.9	612.5	42207.1	612.5	51875.7	612.5	24975.5
613	23106.8	613	42325.7	613	52172.5	613	24966.9
613.5	22947.4	613.5	41976.2	613.5	51810.8	613.5	24776.1
614	22798.8	614	41992.7	614	51065.3	614	24611.4
614.5	22785.5	614.5	41948.8	614.5	51145.1	614.5	24409.7
615	22726.3	615	41616.2	615	50753.5	615	24490.4
615.5	22381.4	615.5	41459.1	615.5	50505.8	615.5	24460.8
616	22191.4	616	41601	616	50725.3	616	24482.5
616.5	22128.3	616.5	41053.3	616.5	50678.6	616.5	24532.7
617	22227.5	617	40950.6	617	50051.3	617	24268.9
617.5	22108.4	617.5	40782.6	617.5	49743.2	617.5	24049.6
618	22062.5	618	40627.2	618	49874.2	618	23910.2
618.5	22025.2	618.5	40774.1	618.5	49843.9	618.5	23780.8
619	22063.3	619	40519.6	619	49502.9	619	23786.8
619.5	21820.2	619.5	40686.9	619.5	49144.8	619.5	23540.2
620	21662.8	620	40617.1	620	48929.4	620	23491.8
620.5	21691.7	620.5	40470.2	620.5	49019.1	620.5	23599.6
621	21719.8	621	40349.7	621	49217.7	621	23700.4
621.5	21714.7	621.5	39866.2	621.5	49058	621.5	23580.5
622	21696	622	40002.7	622	49412.2	622	23514.5
622.5	21675.9	622.5	39729.9	622.5	48940.9	622.5	23431.5
623	21576.3	623	39893.1	623	48802.9	623	23346.8
623.5	21450.4	623.5	40228.7	623.5	48955.2	623.5	23261
624	21301	624	40201.6	624	48516.8	624	23578.7
624.5	21373.8	624.5	39935.7	624.5	48599.7	624.5	23735.1
625	21218.7	625	39428.5	625	48480.9	625	23761.5
625.5	21212.2	625.5	39446.3	625.5	47982.4	625.5	23883.5
626	21182.2	626	39290.8	626	47728.5	626	23429.8
626.5	21324.7	626.5	39246.7	626.5	47884.5	626.5	23316.7
627	21380.9	627	39380.6	627	47523.7	627	23099.6
627.5	21100.8	627.5	39207.7	627.5	47400.1	627.5	23103.6
628	20928.8	628	39109.7	628	47486.4	628	23309.8
628.5	21065.7	628.5	39049.7	628.5	46989	628.5	22982.5
629	20894.9	629	38412.8	629	46896.8	629	22689.2
629.5	20650.9	629.5	38325.9	629.5	46776.8	629.5	22569.9
630	20516.7	630	37919.4	630	46411.8	630	22879.1
630.5	20685.3	630.5	37912.1	630.5	46253.3	630.5	22723.4
631	20821.6	631	37896.8	631	46129.6	631	22565.9
631.5	20723.4	631.5	37648.9	631.5	46015.4	631.5	22717.5
632	20405.8	632	37928.8	632	45706.4	632	22585
632.5	20267.8	632.5	37766.2	632.5	45350.9	632.5	22569
633	20195.1	633	37751.2	633	45314.3	633	22385.9
633.5	20183.4	633.5	37755.8	633.5	45237.3	633.5	22335.5
634	20405	634	37773.9	634	45367.3	634	22331.8
634.5	20369.2	634.5	37665.1	634.5	45650.6	634.5	22260.6
635	20337.9	635	37415.3	635	45802.6	635	22095.8
635.5	20471	635.5	37265.8	635.5	45651.6	635.5	22239.6
636	20395.3	636	37506.3	636	45409.3	636	22090.6
636.5	20233.2	636.5	37310.3	636.5	45073.3	636.5	22352.4
637	20228.1	637	37047.6	637	44712.7	637	22345.3
637.5	20288.7	637.5	37250	637.5	44883.7	637.5	22212.6
638	20314.8	638	37109.7	638	44800.1	638	22093.6
638.5	20421.1	638.5	36781.6	638.5	44585.6	638.5	22047.2
639	20282.1	639	36581.6	639	44303.4	639	22062.8
639.5	20035.4	639.5	36559.6	639.5	44385.3	639.5	21948.8
640	20085.3	640	36359.8	640	44428.4	640	21771.2
640.5	19996.9	640.5	36446.8	640.5	44152.4	640.5	21660.2
641	19775.7	641	36388.1	641	44193.9	641	21682.2
641.5	19916.8	641.5	36291	641.5	43879.4	641.5	21624.9
642	19516.4	642	36170.8	642	43988.8	642	21365
642.5	19530.2	642.5	35863	642.5	43718.1	642.5	21159.2
643	19645.8	643	35367.4	643	43571.2	643	21199.9
643.5	19870.2	643.5	35140.3	643.5	43646	643.5	21395.4
644	19623.9	644	35387.7	644	43604.2	644	21261.9
644.5	19363.2	644.5	35733.2	644.5	43267.9	644.5	21082.1
645	19525.9	645	35807.8	645	43149.8	645	21145.7
645.5	19449.9	645.5	35702.2	645.5	43291.8	645.5	21236.7
646	19461.2	646	35212.4	646	42926.4	646	20713
646.5	19314.8	646.5	35397.7	646.5	42508.5	646.5	20571.4
647	19008	647	35421.9	647	42542.6	647	20620.4
647.5	18872	647.5	34893.7	647.5	42259.5	647.5	20692.1
648	18806.8	648	34848.6	648	42121.9	648	20267
648.5	18780.3	648.5	34827	648.5	42088.7	648.5	20265
649	18571.7	649	34689.3	649	41985.9	649	20523.1
649.5	18408	649.5	34619.9	649.5	41905.2	649.5	20346.6
650	18681.7	650	34537.5	650	41930	650	20083.8
650.5	18667.7	650.5	34318.2	650.5	41824.2	650.5	20026.6
651	18592	651	34269.4	651	41746.1	651	20006.9
651.5	18504.8	651.5	34107.2	651.5	41534.4	651.5	20004.4
652	18342	652	33872.7	652	41210.5	652	19893.3
652.5	18359	652.5	33296	652.5	41229.7	652.5	19892.1
653	18205.8	653	33528.6	653	41345.3	653	19866.2
653.5	18350.5	653.5	33735.6	653.5	41264.9	653.5	19714.9
654	18326.1	654	33792.8	654	40902	654	19737
654.5	18296.5	654.5	33636.4	654.5	40868.5	654.5	19838.9
655	18122.5	655	33679.9	655	40494.1	655	20038.3
655.5	18066.2	655.5	33625.7	655.5	39972.9	655.5	19749.5
656	18083	656	33642.5	656	40228.4	656	19621.2
656.5	17893.3	656.5	33585.1	656.5	40034.7	656.5	19648.8
657	17786	657	33622.5	657	39968.5	657	19427
657.5	17680.8	657.5	33423.8	657.5	39854.5	657.5	19228.7
658	17340.1	658	33319.5	658	39598.3	658	19233.6
658.5	17187.3	658.5	33053.6	658.5	39296	658.5	18995
659	17298.6	659	32686.3	659	39442.8	659	18906.2
659.5	17520.7	659.5	32647	659.5	39235.3	659.5	18780.5
660	17461.8	660	32507.6	660	39431.9	660	18678.7
660.5	17627.5	660.5	32560	660.5	39379.2	660.5	18670.3
661	17502.1	661	32302.4	661	39266	661	19005.4
661.5	17322	661.5	32333.1	661.5	39371.9	661.5	18981.3
662	17167.9	662	32721.5	662	38998.6	662	18608.3
662.5	16975.2	662.5	32698.9	662.5	38922.3	662.5	18387.5
663	16971	663	32281.7	663	38697.9	663	18165.7
663.5	17091.9	663.5	32111.6	663.5	38694.9	663.5	18216.8
664	17183.5	664	32084.8	664	39112.5	664	18148.3
664.5	17018.9	664.5	31917.2	664.5	39266.4	664.5	18299
665	17015.1	665	31779.4	665	39015.6	665	18591.6
665.5	17055.4	665.5	31344.1	665.5	38641.7	665.5	18528.2
666	16828.3	666	31503.8	666	38355.3	666	18399.9
666.5	16884.9	666.5	31469.3	666.5	38265.5	666.5	18206.8
667	16869.7	667	31391.1	667	37751.3	667	18375.9
667.5	16855.1	667.5	31097.5	667.5	37647.9	667.5	18559.9
668	16663.9	668	31073.8	668	37680.8	668	18439.2
668.5	16679.2	668.5	31078.1	668.5	37755.8	668.5	18201.5
669	16626	669	31078.8	669	37568.8	669	18171.9
669.5	16584.3	669.5	30882	669.5	37422.9	669.5	18111.5
670	16537.9	670	30805.2	670	37382.1	670	17970.2
670.5	16718.7	670.5	30920.5	670.5	37459.7	670.5	18110.9
671	16584.8	671	30989.9	671	37874.4	671	18049.2
671.5	16640.4	671.5	31265.4	671.5	38032.7	671.5	17960.5
672	16632.7	672	31368.9	672	38206.9	672	18105.4
672.5	16858.5	672.5	31601	672.5	38737.8	672.5	18432
673	17081.6	673	31680.9	673	38893.1	673	18747.7
673.5	17308.1	673.5	32073.6	673.5	39224.9	673.5	18648.9
674	17165.1	674	32495.4	674	39272.7	674	18858.7
674.5	17137.2	674.5	32728.1	674.5	39320.1	674.5	19022.8
675	17166.4	675	32470	675	39536.6	675	19097.1
675.5	17310.9	675.5	32492.2	675.5	39750.7	675.5	19073.4
676	17413.4	676	32578.2	676	39597.4	676	18994.1
676.5	17507.9	676.5	33027	676.5	39425.7	676.5	19098.9
677	17194.6	677	32795.8	677	39540.7	677	19017.5
677.5	17330.1	677.5	33036.2	677.5	39809.9	677.5	19098.2
678	17518.3	678	32976.2	678	39558.2	678	18725.6
678.5	17363	678.5	32956.2	678.5	39358.7	678.5	18513.8
679	17203.7	679	32680.6	679	39036.6	679	18510.7
679.5	16929.1	679.5	32682.7	679.5	38510.8	679.5	18391.8
680	16851.2	680	32533.2	680	38491.6	680	18511.5
680.5	16883.7	680.5	32571.2	680.5	38598	680.5	18727.5
681	17058.7	681	32234.6	681	38499.2	681	18531.5
681.5	17090.7	681.5	32382.3	681.5	38731.2	681.5	18660.2
682	17009.7	682	32128	682	38851.1	682	18484.2
682.5	16891.4	682.5	31611.2	682.5	38723.9	682.5	18291.3
683	16962.6	683	31397.3	683	38342.1	683	18328.2
683.5	16984.3	683.5	31443.2	683.5	37967.2	683.5	18394.6
684	16884.5	684	31150.5	684	37647.4	684	18097
684.5	16936.9	684.5	30497.9	684.5	37715.1	684.5	18283
685	16698.9	685	30604.3	685	37822.6	685	18231.6
685.5	16682.3	685.5	30646.9	685.5	37841.1	685.5	18232.4
686	16449.9	686	30754.6	686	37947.7	686	18015.7
686.5	16462.9	686.5	31358.6	686.5	38067.7	686.5	18221.9
687	16260.3	687	31208	687	37991	687	18309.6
687.5	16275.4	687.5	31259.6	687.5	38247.3	687.5	18384.3
688	16347.7	688	31273.5	688	38404.9	688	18385.2
688.5	16553.1	688.5	31193.1	688.5	37920.8	688.5	18393.9
689	16648.6	689	31389.6	689	37692.1	689	18109.6
689.5	16685.3	689.5	31265.7	689.5	37632.5	689.5	18276.6
690	16750.8	690	31337.2	690	38084.6	690	18470.5
690.5	16854.5	690.5	31729.6	690.5	38588.1	690.5	18580.5
691	16810.6	691	31910.8	691	38593.7	691	18740.7
691.5	17102.5	691.5	31924.5	691.5	38596.9	691.5	18742.3
692	17046.8	692	32040.8	692	38678.7	692	18945.1
692.5	17265.5	692.5	32527.8	692.5	38690.6	692.5	19027.5
693	17268.7	693	32629.3	693	38685.9	693	19032.5
693.5	17328.4	693.5	32854.1	693.5	38593.9	693.5	19037.3
694	17252.5	694	32785.8	694	38446.6	694	19072.8
694.5	17331.8	694.5	32602.4	694.5	38413.8	694.5	19289.7
695	17554.3	695	32653.5	695	38439.3	695	19476.5
695.5	17577.6	695.5	32718	695.5	38461.7	695.5	19188.3
696	17177.8	696	32616.8	696	38621.7	696	18854.4
696.5	17109.6	696.5	32732.7	696.5	38662.3	696.5	18703.7
697	16999.8	697	32639.2	697	38496.4	697	18618.8
697.5	17004	697.5	32412.9	697.5	38119.6	697.5	18731.8
698	17136.2	698	31796.6	698	38210.5	698	18937.2
698.5	16833.5	698.5	31688	698.5	38276.3	698.5	18826.3
699	16597.9	699	31429.4	699	37978.4	699	18583.5
699.5	16566.3	699.5	30756.8	699.5	37588	699.5	18513.5
700	16519	700	30570.4	700	37762.1	700	18681.1
700.5	16337.7	700.5	30804.2	700.5	37813.8	700.5	18742
701	16527.4	701	31033.5	701	38155.1	701	18862.8
701.5	16676.9	701.5	31149.7	701.5	38237.1	701.5	19271
702	16811.7	702	31261.7	702	38571.4	702	19487.4
702.5	16974.1	702.5	31088.8	702.5	38598.8	702.5	19754.8
703	17030.9	703	30946.8	703	38453.4	703	19621.9
703.5	17040	703.5	31208	703.5	38320.5	703.5	19779.8
704	17119.2	704	31045	704	38383.4	704	19803.6
704.5	16981.5	704.5	30996	704.5	38690.1	704.5	19966.7
705	16987.4	705	30896	705	38511.9	705	19769.7
705.5	16663.9	705.5	30745	705.5	38309.5	705.5	19623.7
706	16467.9	706	30370.6	706	38076	706	19487
706.5	16424.7	706.5	30026.3	706.5	37631	706.5	19325.7
707	16210.9	707	29795.8	707	37103	707	19235.5
707.5	15911.2	707.5	29371.5	707.5	36722.5	707.5	19347.1
708	15710.5	708	29133.3	708	36248.6	708	19375.2
708.5	15671.1	708.5	29099.1	708.5	36183.1	708.5	19747.9
709	15416	709	28968.2	709	35899.3	709	20122.4
709.5	15575.9	709.5	28986.9	709.5	36003.1	709.5	20460.9
710	15573.5	710	29020	710	35740.7	710	20597.6
710.5	15707.6	710.5	29142.5	710.5	35907	710.5	21296.7
711	15636	711	28812.1	711	35601.9	711	21765.1
711.5	15723.7	711.5	29079.8	711.5	35827	711.5	22868.5
712	15866.4	712	29191.1	712	36078.7	712	24027.8
712.5	15660.8	712.5	28566.4	712.5	36032.8	712.5	25154.1
713	15826.8	713	28288.3	713	35751.6	713	26682.4
713.5	15880.1	713.5	28297.1	713.5	35749.8	713.5	28855.2
714	16171.3	714	28426.4	714	35785.2	714	31697.5
714.5	16430.1	714.5	28583.3	714.5	35418.9	714.5	35439.9
715	16662.9	715	28991.7	715	35358.1	715	40392
715.5	17178.3	715.5	29293.5	715.5	35663.6	715.5	46848.7
716	17548.5	716	29340.4	716	35785	716	54349.3
716.5	17887.3	716.5	29316.9	716.5	35596.3	716.5	61833.4
717	18383.6	717	29333.6	717	35581.8	717	68327.8
717.5	19133.4	717.5	29323.8	717.5	35172.1	717.5	73541.4
718	19846	718	29473.3	718	35128.2	718	76931.7
718.5	21209.6	718.5	30029	718.5	35226.1	718.5	78690
719	22701.2	719	29994.8	719	35534.1	719	77880
719.5	24610.5	719.5	30059.7	719.5	35133.9	719.5	74796.7
720	27051.5	720	30260.9	720	35205.4	720	70494.7
720.5	29985	720.5	30732.2	720.5	35129.4	720.5	64956.9
721	34084.2	721	31450.8	721	34920.2	721	60011.4
721.5	39808.5	721.5	32239	721.5	34756.6	721.5	55047.7
722	46354.5	722	33250.7	722	34549.6	722	50271.5
722.5	54286.7	722.5	34442.8	722.5	34519.6	722.5	46331.4
723	62840.6	723	36194	723	34618	723	43241.4
723.5	71128.4	723.5	38453.3	723.5	34653.8	723.5	40574.4
724	78440.3	724	41742.3	724	34990.4	724	38461.9
724.5	81964.8	724.5	45747	724.5	35238.9	724.5	36550.7
725	83087.8	725	50887.4	725	35538.2	725	34906.8
725.5	81189.8	725.5	58525.6	725.5	36428.4	725.5	33524.3
726	77222.9	726	68782.1	726	37435.9	726	32865.4
726.5	72382	726.5	83409.9	726.5	38508.1	726.5	32677.2
727	66363.6	727	101622	727	40078.1	727	33098.9
727.5	60452.2	727.5	122180	727.5	42136.1	727.5	33648.2
728	54818.3	728	141736	728	45137.9	728	34243.9
728.5	49633.1	728.5	157252	728.5	49182.8	728.5	35421
729	45125.6	729	166995	729	53785.9	729	36902.1
729.5	41375	729.5	172232	729.5	59614.7	729.5	38300.1
730	38689.8	730	172607	730	67735.5	730	39764.1
730.5	36373.9	730.5	167027	730.5	79871.1	730.5	40868
731	34771	731	158738	731	98039	731	41332.8
731.5	33425.6	731.5	147611	731.5	121759	731.5	41364.3
732	32357.2	732	136953	732	148171	732	41214.1
732.5	31963	732.5	127952	732.5	173610	732.5	40261.2
733	32032.3	733	120448	733	194140	733	38988.2
733.5	32081.5	733.5	113082	733.5	208281	733.5	37835.4
734	32453.6	734	106651	734	215301	734	36825.8
734.5	32969.3	734.5	102083	734.5	215248	734.5	35575
735	34642.8	735	98342.4	735	209459	735	34238.1
735.5	35953.9	735.5	94912.5	735.5	199441	735.5	33450.7
736	37488.9	736	91654	736	186761	736	32868.3
736.5	39345.1	736.5	90497.6	736.5	174116	736.5	32435.8
737	40760.7	737	90048.9	737	162840	737	32132
737.5	41581.8	737.5	89946.5	737.5	153096	737.5	31850.1
738	41482.6	738	90107.6	738	144211	738	31859.4
738.5	41179.2	738.5	91654.6	738.5	136702	738.5	31281.8
739	40400.6	739	94487.9	739	130108	739	31116.3
739.5	39279.4	739.5	98078	739.5	125210	739.5	31228.5
740	37780.2	740	102666	740	120974	740	31229.4
740.5	36196.8	740.5	108512	740.5	117306	740.5	30780.8
741	34736.3	741	113819	741	114407	741	30487.1
741.5	32957.1	741.5	117616	741.5	112149	741.5	30258.1
742	31444.4	742	119882	742	110407	742	30171.9
742.5	29927.9	742.5	120284	742.5	109116	742.5	29678.9
743	29102.6	743	119164	743	109616	743	29495
743.5	28797.9	743.5	116902	743.5	112726	743.5	29062.7
744	27875.6	744	113244	744	116713	744	29283.5
744.5	27015.5	744.5	109731	744.5	122527	744.5	29121.5
745	26870	745	105922	745	129814	745	29076.3
745.5	26525.5	745.5	102713	745.5	137033	745.5	29055.2
746	26359.3	746	99640.8	746	143835	746	29430.1
746.5	26403	746.5	97966.9	746.5	149314	746.5	30022.3
747	26814	747	97060.7	747	152710	747	30237.5
747.5	27040.7	747.5	95994.7	747.5	153366	747.5	30371.2
748	27464.9	748	94266.8	748	151394	748	30669.6
748.5	27486	748.5	93386.6	748.5	147887	748.5	30867.2
749	27139.1	749	92413.1	749	143062	749	30792.9
749.5	27007.1	749.5	91988.7	749.5	138761	749.5	30987.8
750	27120.6	750	91230.5	750	134875	750	31172.1
750.5	27169	750.5	90546.6	750.5	130998	750.5	31597.4
751	27212.8	751	89911.7	751	127906	751	31643.1
751.5	27052.3	751.5	89803.1	751.5	124646	751.5	31201.1
752	27088.9	752	89576	752	122836	752	31050.7
752.5	27288.8	752.5	89189.5	752.5	121958	752.5	31150.1
753	27498.5	753	89014.8	753	121718	753	31790.9
753.5	27842.5	753.5	89208.4	753.5	120620	753.5	31848.1
754	27917.1	754	89558.4	754	120574	754	32158.3
754.5	28144.2	754.5	89715.4	754.5	120341	754.5	32229.1
755	28556.5	755	89828.4	755	119964	755	32486.9
755.5	28792.5	755.5	89934.9	755.5	119200	755.5	32465.7
756	28747.1	756	89609	756	118844	756	32670.7
756.5	28491.2	756.5	89707.2	756.5	118463	756.5	32310.4
757	28371.8	757	89801.5	757	118099	757	32210.3
757.5	28521.5	757.5	90384.2	757.5	118406	757.5	32339.2
758	28920.5	758	90128.3	758	118236	758	32568
758.5	29197.5	758.5	89909.2	758.5	118190	758.5	32549.8
759	29420.1	759	90013.1	759	118007	759	32560.7
759.5	29371.2	759.5	89942.6	759.5	117333	759.5	32283.7
760	29371.4	760	89766.2	760	116835	760	32294.9
760.5	29660.6	760.5	89563.7	760.5	117077	760.5	32067.5
761	29615.1	761	88269.9	761	116046	761	32064.4
761.5	29700.8	761.5	87761.8	761.5	115745	761.5	32185.8
762	29592.6	762	87204.9	762	115213	762	32375.9
762.5	29619.9	762.5	87553.2	762.5	115407	762.5	31996.7
763	29459.3	763	87782.1	763	115857	763	32120.3
763.5	29876.7	763.5	87565.1	763.5	115340	763.5	31790
764	29811.1	764	87257.9	764	114083	764	31497.8
764.5	29809.6	764.5	86735.8	764.5	113315	764.5	31029.1
765	29650.9	765	86844.7	765	113324	765	30935.3
765.5	29776.2	765.5	86749.9	765.5	113193	765.5	30815
766	29605.3	766	86694.1	766	112006	766	30872.1
766.5	29587.4	766.5	85634.4	766.5	110364	766.5	30384.4
767	29255.6	767	83896.7	767	109414	767	30011.1
767.5	29253.8	767.5	83699.3	767.5	109681	767.5	29868.8
768	29320.9	768	83829.1	768	109407	768	29938.7
768.5	29246.1	768.5	83887.2	768.5	109594	768.5	29834.4
769	28899.5	769	83786.1	769	109259	769	29511.3
769.5	28875.8	769.5	83244.4	769.5	108750	769.5	29378.3
770	28625.5	770	82567.6	770	108323	770	29441.9
770.5	28976.1	770.5	81932.4	770.5	108328	770.5	29488.5
771	28844.8	771	82181.4	771	108361	771	29444.2
771.5	28761.4	771.5	82410.6	771.5	108035	771.5	29101.8
772	28453.5	772	82377.2	772	108433	772	29091.5
772.5	28120.4	772.5	82120.3	772.5	107909	772.5	28644
773	27801.9	773	81221.1	773	106733	773	28244.7
773.5	27360.8	773.5	80234.5	773.5	105508	773.5	28275.9
774	27082.3	774	79827.1	774	103725	774	27815
774.5	27007.7	774.5	79577.3	774.5	102820	774.5	27335.7
775	27112.2	775	78883.6	775	102053	775	27159.6
775.5	26954.2	775.5	78317.3	775.5	101702	775.5	27273.7
776	26639.4	776	78125.9	776	101237	776	27195.5
776.5	26190.3	776.5	76817.7	776.5	100954	776.5	26991.7
777	25719.7	777	76365.5	777	100818	777	26473.3
777.5	25593.7	777.5	76323.9	777.5	99653.2	777.5	26180.5
778	25639	778	76172.7	778	99475.9	778	26405.9
778.5	25275.9	778.5	75648.1	778.5	98753.5	778.5	26168.9
779	25345.9	779	75265.5	779	98649.1	779	26114
779.5	25502.6	779.5	75252.8	779.5	98566.7	779.5	25691.3
780	25048.3	780	75148	780	98503.1	780	25835.8
780.5	24692.3	780.5	74414	780.5	98717.6	780.5	25959.1
781	24853.3	781	74607.8	781	98002.1	781	26026.7
781.5	24966.6	781.5	74794.2	781.5	97802.5	781.5	25458.1
782	24695.7	782	73954	782	97065.2	782	25269.3
782.5	24445.9	782.5	73521.2	782.5	97151.7	782.5	25488.8
783	24834.5	783	73433.1	783	96992.7	783	25216.9
783.5	24786.7	783.5	73262.9	783.5	96779.4	783.5	25190.7
784	24800.2	784	73733.4	784	96301	784	25148.8
784.5	24382.9	784.5	74013.8	784.5	96306.9	784.5	24881.7
785	24195.2	785	73865	785	96144.3	785	24827.8
785.5	24257	785.5	73828.5	785.5	95155.7	785.5	24586.1
786	24231.6	786	74138.2	786	95172.4	786	24366.3
786.5	24142.3	786.5	74410	786.5	95105.8	786.5	24436.2
787	23966.3	787	74455.8	787	94889.8	787	24442.5
787.5	23902	787.5	74264.6	787.5	95645.4	787.5	24297.2
788	23760.8	788	74132.2	788	95711.6	788	24229.1
788.5	23611.8	788.5	74379	788.5	96385.1	788.5	24357.9
789	23653.1	789	74901.9	789	96529	789	24438.2
789.5	23415.4	789.5	74437.1	789.5	96363.1	789.5	24522
790	23465.3	790	74178.2	790	97085.9	790	24366.4
790.5	23378.6	790.5	74187.8	790.5	97048.3	790.5	24477.7
791	23315.1	791	74758	791	97600.4	791	24158.2
791.5	23221.5	791.5	74465.4	791.5	97071.1	791.5	23956.3
792	23020.7	792	73688.5	792	96295.8	792	23948.2
792.5	23043.4	792.5	73690.8	792.5	96177.4	792.5	23644
793	22827.3	793	73708.1	793	96666.1	793	23597.4
793.5	22693.4	793.5	73311.6	793.5	96573.1	793.5	23725.1
794	22514.1	794	73120.2	794	96513.5	794	23937.1
794.5	22692.6	794.5	73431.6	794.5	96586.6	794.5	24106.7
795	22617.5	795	73438.5	795	97194.7	795	24189.7
795.5	22613.2	795.5	73286.9	795.5	97163	795.5	23861.7
796	22512.6	796	73491.7	796	97355.8	796	23540.4
796.5	22510.7	796.5	73205.2	796.5	96584.4	796.5	23730.5
797	22490	797	72297.3	797	96345.3	797	24029.9
797.5	22640.3	797.5	72677.4	797.5	96522.3	797.5	24093.6
798	22521.3	798	72351.2	798	97022.9	798	23899.8
798.5	22395.8	798.5	72335.3	798.5	97026.9	798.5	23636.2
799	22180.9	799	72313.1	799	96504.8	799	23470.2
799.5	22160.3	799.5	72057.7	799.5	95845.2	799.5	23236.3
800	22345.6	800	71886.3	800	95268.9	800	23458
800.5	22132	800.5	71229.9	800.5	94892.3	800.5	23602
801	22619.8	801	70684.5	801	95360.4	801	23631.3
801.5	22335.3	801.5	70765.2	801.5	95114.1	801.5	23307.2
802	21818.8	802	70208	802	94559.1	802	23209.1
802.5	21883.8	802.5	70236.7	802.5	94371	802.5	22911.7
803	21795.5	803	70567.7	803	94198.6	803	23057.4
803.5	21743	803.5	70722.8	803.5	94398.1	803.5	23170.8
804	21745.1	804	71220.3	804	94310.1	804	23002.2
804.5	21802.3	804.5	71184.6	804.5	94993	804.5	23207.2
805	21727.3	805	70602.9	805	94849.1	805	23296.5
805.5	21824.6	805.5	70657.9	805.5	94523.7	805.5	23367.3
806	21629.5	806	70149.7	806	93964.2	806	23175.8
806.5	21756.6	806.5	69948.4	806.5	93605.1	806.5	23164.6
807	21704.9	807	69935.2	807	93327.9	807	23140.1
807.5	21687.1	807.5	69849.9	807.5	93033.4	807.5	23075.3
808	21675.7	808	69773.5	808	93402.9	808	23217.4
808.5	21394.1	808.5	69705.8	808.5	93608	808.5	23350
809	21547.7	809	69633.8	809	93539.3	809	23380.9
809.5	21571.1	809.5	69445.4	809.5	92930.4	809.5	23165.6
810	21559.9	810	69158.9	810	92573.5	810	23254.5
810.5	21593.2	810.5	69138.9	810.5	92829.3	810.5	23016.5
811	21742.9	811	69148.9	811	92478.4	811	22598.3
811.5	21860.2	811.5	69080.2	811.5	91930.5	811.5	22308.9
812	21958	812	68622.9	812	91678.6	812	22000.5
812.5	21657.8	812.5	68439.8	812.5	91545.9	812.5	22024
813	21481.7	813	68631.8	813	91219.1	813	22212.2
813.5	21338.6	813.5	68402	813.5	91797.8	813.5	22115.1
814	21218.7	814	68506.9	814	91610.8	814	22279
814.5	21299.3	814.5	68598.8	814.5	91054.7	814.5	22158
815	20998.3	815	68459.8	815	90861.6	815	21998.5
815.5	21118.3	815.5	68544.9	815.5	91274	815.5	22034.4
816	21008.7	816	68054.1	816	90695.9	816	22102.5
816.5	21130	816.5	67950.8	816.5	90737.7	816.5	22216.1
817	21236.1	817	67467.7	817	89857.9	817	22480.5
817.5	21434.5	817.5	67508.9	817.5	89430	817.5	22151.4
818	21259.6	818	68127	818	90249.3	818	22081.9
818.5	21170.7	818.5	67851.4	818.5	89891.1	818.5	22074.2
819	21314.9	819	67832	819	89537.7	819	22000.6
819.5	21229.9	819.5	67900.2	819.5	89670.5	819.5	21997.4
820	21207.5	820	67449.2	820	89664.9	820	21934
820.5	21172.7	820.5	67352.1	820.5	89301.5	820.5	22057.7
821	20907.2	821	67560.5	821	89105	821	22031.1
821.5	20729.5	821.5	67305.2	821.5	89408.9	821.5	22076.9
822	20728.1	822	66848	822	89082.4	822	22135.7
822.5	20451.4	822.5	66832.6	822.5	88772.2	822.5	21928.5
823	20630.2	823	66678.3	823	89422	823	21889.7
823.5	20957.8	823.5	66433.1	823.5	89362.3	823.5	21969
824	20872.6	824	66499.4	824	89315.3	824	21757.2
824.5	20758.2	824.5	67008.2	824.5	89655.1	824.5	21609.9
825	20893	825	66911.3	825	90241.1	825	21558.5
825.5	20903.1	825.5	66610.8	825.5	90474.5	825.5	21664.7
826	20956.3	826	66933.8	826	90566.9	826	21651.6
826.5	21063	826.5	67019.3	826.5	90344.3	826.5	21614.6
827	20756.5	827	66696.2	827	89670.2	827	21200.7
827.5	20527.5	827.5	66373.4	827.5	89092.4	827.5	21130.1
828	20636.7	828	66903.2	828	89299.2	828	21354.9
828.5	20787.1	828.5	66588	828.5	88913.2	828.5	21341
829	20470.8	829	66297	829	88743.8	829	21479.9
829.5	20646.7	829.5	66128.4	829.5	88902.3	829.5	21672.9
830	20884.2	830	66359.3	830	88583.6	830	21653.4
830.5	20979.3	830.5	66487	830.5	88122.4	830.5	21543.1
831	20671.3	831	66564.6	831	87789.6	831	21354.6
831.5	20652.2	831.5	66860.9	831.5	87643	831.5	21122.7
832	20752.3	832	66463.6	832	87675.8	832	21269.9
832.5	20518.6	832.5	65695.9	832.5	87332	832.5	21225.8
833	20569.8	833	65243.2	833	86808.9	833	21096.1
833.5	20679.3	833.5	65228.3	833.5	87176.9	833.5	20907.5
834	20606.8	834	65183.5	834	86990.4	834	20967
834.5	20398.1	834.5	64993.2	834.5	86188.4	834.5	20973
835	20270	835	64585.9	835	85685.9	835	20893.3
835.5	20374.2	835.5	64467.7	835.5	85489.3	835.5	20593.6
836	20195.7	836	64781.7	836	85393.2	836	20618.6
836.5	19886.5	836.5	64981.3	836.5	85307.5	836.5	20560.6
837	19997	837	64824.6	837	85201.4	837	20373.5
837.5	19893.4	837.5	64163.7	837.5	85175.4	837.5	20282.5
838	19769.1	838	63656.4	838	85092.2	838	20347.4
838.5	19536.4	838.5	63585.6	838.5	84883.2	838.5	20163.1
839	19487.6	839	63307.4	839	84756.3	839	20029.4
839.5	19383.2	839.5	63613.1	839.5	84617.8	839.5	20128.4
840	19503.1	840	63777.2	840	84702.8	840	20381.2
840.5	19377.7	840.5	63583.6	840.5	84337.9	840.5	20378.5
841	19121.7	841	63094.4	841	84522	841	20354.1
841.5	19224.7	841.5	62833.4	841.5	84417.6	841.5	20249.4
842	19158.8	842	62683.1	842	84360.3	842	19866.7
842.5	19174.8	842.5	63181.6	842.5	83835.8	842.5	19702.7
843	19117.8	843	62934	843	83760	843	19729.9
843.5	19319.8	843.5	62745.8	843.5	83767.8	843.5	19464.1
844	19090.7	844	62668.7	844	83447	844	19521.5
844.5	19163	844.5	62498.9	844.5	82924.3	844.5	19603.4
845	19161.7	845	62869.1	845	83224	845	19633.3
845.5	19205	845.5	63483.2	845.5	83763.3	845.5	19529.1
846	19191.2	846	63257	846	83746.3	846	19467.2
846.5	19003.3	846.5	62672.4	846.5	83188.8	846.5	19317.1
847	18612.1	847	62596.4	847	83169.6	847	19428.2
847.5	18628.2	847.5	62686.8	847.5	83041.6	847.5	19197.1
848	18702.1	848	62241.2	848	82489.2	848	19170.1
848.5	18715.7	848.5	62170.9	848.5	82168.7	848.5	19259.5
849	18874	849	62054.7	849	83025.2	849	19328.4
849.5	18583.4	849.5	62343	849.5	83629.3	849.5	19126.7
850	18393.8	850	62295.7	850	82861.9	850	19217.7
850.5	18707.9	850.5	62275.5	850.5	82227.3	850.5	19147.7
851	18899.8	851	62161.6	851	82649.1	851	19624.6
851.5	18893.3	851.5	62212.6	851.5	83050.7	851.5	19536.8
852	18906.1	852	62320.6	852	83614.5	852	19545.9
852.5	18963.3	852.5	62140.8	852.5	83446.8	852.5	19211.3
853	18797.7	853	61971.1	853	83324.7	853	19299.2
853.5	18671.3	853.5	61941.5	853.5	82930	853.5	19299.7
854	18357.3	854	62287.7	854	83210.7	854	19499.7
854.5	18658.7	854.5	62350.4	854.5	83598.8	854.5	19358.7
855	18737.9	855	62247.3	855	83489.2	855	19202.5
855.5	18563.6	855.5	61923	855.5	83303.4	855.5	19217.3
856	18366.2	856	61902.8	856	83252.6	856	19282.1
856.5	18571.9	856.5	61512.5	856.5	83358.8	856.5	19461.1
857	18595.7	857	61525.1	857	82931.8	857	19320.2
857.5	18426.8	857.5	61610.7	857.5	82519.7	857.5	19545.1
858	18777.4	858	61857.6	858	82946.8	858	19419.2
858.5	19036.2	858.5	61011.4	858.5	83049.2	858.5	19171.1
859	18925.4	859	61275.8	859	82713	859	18950.8
859.5	18486.9	859.5	61116.1	859.5	82523	859.5	19051.6
860	18303.3	860	60788.8	860	81661.9	860	18969.2
860.5	18437.2	860.5	60956.4	860.5	81428.3	860.5	18827.8
861	18587.6	861	60729.5	861	81641.6	861	18994.8
861.5	18785.9	861.5	60905.1	861.5	82014.5	861.5	18809.9
862	18619.1	862	60807.4	862	81877.3	862	18782.5
862.5	18455.9	862.5	60635	862.5	82222	862.5	18655.2
863	18472.8	863	60582.9	863	81582.5	863	18625.5
863.5	18396	863.5	60492.7	863.5	81523.3	863.5	18795
864	18380.6	864	60472.3	864	81259.2	864	18840.4
864.5	18290.1	864.5	60587.4	864.5	81510.1	864.5	18752
865	18194.5	865	60551.7	865	81530.7	865	18956.5
865.5	18279.4	865.5	60262.8	865.5	81096.4	865.5	18911.8
866	18197.2	866	60348.2	866	80933.9	866	18917.7
866.5	18258.9	866.5	60303.4	866.5	80677	866.5	19047.6
867	17962.4	867	60107.8	867	80660.1	867	18980.6
867.5	18132	867.5	60169.7	867.5	80683	867.5	18822.3
868	18142	868	59945.3	868	80764.2	868	18921.8
868.5	18062.4	868.5	60152.1	868.5	80432.7	868.5	18756.6
869	17912.3	869	59913.2	869	80433.5	869	18733.8
869.5	17873.3	869.5	60046.2	869.5	80479.5	869.5	18868.8
870	17833.7	870	60311.6	870	80444.4	870	19008.9
870.5	17985.7	870.5	60235.2	870.5	80236.4	870.5	18943.4
871	17922.8	871	59830	871	80106.9	871	18807.7
871.5	17810.2	871.5	59339	871.5	79865.9	871.5	19137.7
872	17678.8	872	59308.2	872	80008.8	872	19373.2
872.5	17842.7	872.5	59410.7	872.5	80143.9	872.5	19334.8
873	17724.6	873	59179	873	80238.6	873	19181.4
873.5	17801.8	873.5	59633.1	873.5	80226	873.5	18938.3
874	17616.2	874	59393.3	874	80057.9	874	18706.4
874.5	17550.8	874.5	59384.1	874.5	80019	874.5	18522.5
875	17356	875	58944.2	875	79257.1	875	18599.1
875.5	17336.6	875.5	58387.5	875.5	79047.6	875.5	18800.1
876	17276.4	876	58836.5	876	78969.9	876	18719.9
876.5	17557.1	876.5	58862.9	876.5	78508.3	876.5	18783.8
877	17594.8	877	58693.3	877	78405.4	877	18830.7
877.5	17573.3	877.5	58541.6	877.5	77866.3	877.5	18442.5
878	17553.7	878	58681.6	878	78029.2	878	18435.7
878.5	17590.1	878.5	57928.6	878.5	78382.1	878.5	18363.9
879	17224.7	879	57659.4	879	77602.8	879	18407
879.5	17195.2	879.5	57451.1	879.5	77450.5	879.5	17942.4
880	17148.8	880	57677.6	880	77704.3	880	17828.4
880.5	17377.8	880.5	57456.9	880.5	77907.8	880.5	17782.8
881	17539	881	57768.5	881	78068.8	881	18078.9
881.5	17590.4	881.5	58008.3	881.5	77666.3	881.5	17950.9
882	17483.8	882	58034.7	882	77351.4	882	17918.8
882.5	17541.8	882.5	57567.8	882.5	77348.2	882.5	17801.3
883	17329.2	883	57591.8	883	77320.7	883	17659.6
883.5	17221.3	883.5	57775.9	883.5	77860.3	883.5	17784.1
884	17378.5	884	57613.2	884	77751.4	884	17696.4
884.5	17345.4	884.5	57714.1	884.5	77497.5	884.5	17813.9
885	17195.9	885	57795.6	885	77063.1	885	17844.8
885.5	17188	885.5	57469.8	885.5	76458	885.5	17678.1
886	17186	886	57529	886	76398.5	886	17793.8
886.5	17232.1	886.5	57578.1	886.5	76602.9	886.5	17627.6
887	17147.2	887	57170.3	887	76469.4	887	17657.6
887.5	16866.9	887.5	57110.6	887.5	76600.3	887.5	17585.4
888	17079.9	888	57578.1	888	76460.8	888	17474
888.5	17207	888.5	57676.2	888.5	76197.9	888.5	17275.4
889	17356.4	889	57486	889	76524.3	889	17513.7
889.5	17016.8	889.5	56973.9	889.5	76387.6	889.5	17540.1
890	16849.2	890	56929.7	890	75734.2	890	17357
890.5	16925	890.5	56543.2	890.5	75676.4	890.5	17286.8
891	16857.3	891	56108	891	74865.8	891	17372.6
891.5	17145.2	891.5	55710.2	891.5	75308.2	891.5	17282.5
892	17131.7	892	55992.4	892	75463.5	892	17250.5
892.5	16881.3	892.5	56100.8	892.5	74757.6	892.5	17302.5
893	16952.3	893	56283.7	893	74781	893	17298.3
893.5	16878.9	893.5	56649.8	893.5	74875.1	893.5	17162.7
894	16901.6	894	56398.3	894	74678.6	894	16968.5
894.5	16769.4	894.5	56364.3	894.5	74826	894.5	16939.9
895	16769.6	895	56316.4	895	74566.1	895	17006.9
895.5	16972.4	895.5	56098.4	895.5	74776.3	895.5	17043.1
896	16696.8	896	55838.2	896	74705.1	896	16956.8
896.5	16659.9	896.5	55706.7	896.5	74546.5	896.5	16825.4
897	16471.6	897	55673.7	897	74751	897	16886.7
897.5	16352.9	897.5	55280.3	897.5	74687.1	897.5	17002.1
898	16041	898	55446.3	898	74118.3	898	17113.7
898.5	15876	898.5	55181.9	898.5	73497.6	898.5	16955.2
899	16105.9	899	55388.4	899	74040.9	899	16953.4
899.5	16314.5	899.5	55720.2	899.5	74164	899.5	16889.3
900	16462.5	900	55693.1	900	74029.2	900	16774.3
900.5	16078.4	900.5	55701.4	900.5	74538.8	900.5	16899.2
901	16116.8	901	55599.1	901	74372.9	901	16881.6
901.5	16232.7	901.5	55574.5	901.5	73998.1	901.5	16796.5
902	15951.2	902	55437.2	902	73967.5	902	16432.5
902.5	15840.4	902.5	55407.2	902.5	73622.1	902.5	16492
903	15988.5	903	55109.7	903	73912.6	903	16441.6
903.5	15843.6	903.5	54585	903.5	74149.6	903.5	16655.6
904	15697.5	904	54735	904	74170	904	16452.8
904.5	15863.8	904.5	54987.2	904.5	74361.2	904.5	16338.5
905	16311.5	905	55038.7	905	73902.2	905	16402.8
905.5	16244.9	905.5	55232.6	905.5	73673.9	905.5	16406.7
906	16318.6	906	55686.1	906	73502.2	906	16239.3
906.5	16261.9	906.5	55507.9	906.5	73640.1	906.5	16335.9
907	16136.9	907	54397.2	907	73372	907	16269.2
907.5	16214.6	907.5	54206.8	907.5	73047.4	907.5	16049.4
908	16237.5	908	54355.6	908	73286.6	908	16142.5
908.5	16054.3	908.5	54406.2	908.5	72802.5	908.5	16263.5
909	15930.8	909	54213.6	909	72879.9	909	16181
909.5	15863.7	909.5	54304.4	909.5	72866.2	909.5	16132.3
910	15544.2	910	53886.9	910	72514	910	16293.9
910.5	15683.7	910.5	54290.9	910.5	72979.3	910.5	16195.8
911	15767.6	911	54016.1	911	73008.6	911	16244.1
911.5	15674	911.5	54083.3	911.5	72711.9	911.5	16076.4
912	15697.1	912	54095.2	912	72221.3	912	15903.6
912.5	15737	912.5	54135.6	912.5	72374.9	912.5	15869.3
913	15677.3	913	53629.6	913	72306.1	913	15847.2
913.5	15721.1	913.5	53598.8	913.5	72219.6	913.5	15940.5
914	15606.9	914	53265.5	914	71520.2	914	15794.4
914.5	15239.8	914.5	53927.7	914.5	72162.3	914.5	15638.7
915	15269.8	915	53760.2	915	71762.8	915	15541.1
915.5	15205.9	915.5	53596.3	915.5	71673.5	915.5	15761.2
916	15067.1	916	53425.6	916	71873.1	916	15790.7
916.5	14966.6	916.5	53235.9	916.5	71796.5	916.5	15543.1
917	14975.3	917	53295.5	917	72170.1	917	15410.3
917.5	14869.7	917.5	52956.6	917.5	71943.9	917.5	15363.4
918	14764.3	918	53183.6	918	71826.2	918	15420.9
918.5	14913.7	918.5	52979.2	918.5	72065.6	918.5	15260
919	15009.4	919	52719.9	919	71736.8	919	15284.6
919.5	14927.1	919.5	53035.4	919.5	71666.5	919.5	15263.8
920	14845.5	920	53085.2	920	71434.5	920	15271.6
920.5	14865	920.5	52970.8	920.5	70930.4	920.5	15436.8
921	14947.4	921	52755.2	921	70889.9	921	15410.4
921.5	14971.2	921.5	52738.6	921.5	70953.7	921.5	15207.2
922	14993.6	922	52312.2	922	70689.6	922	15276.9
922.5	15045.9	922.5	51975.8	922.5	71092.5	922.5	15320.3
923	14967.1	923	52313.2	923	70525	923	15302.8
923.5	14732.7	923.5	52475.3	923.5	70321.2	923.5	15125.7
924	14735.1	924	52476.7	924	70264.8	924	15010.8
924.5	14767.8	924.5	52310.7	924.5	70160.9	924.5	15108.9
925	14535.4	925	52097.7	925	70171.7	925	15142.7
925.5	14547.7	925.5	51687.4	925.5	70395.1	925.5	15260.1
926	14637	926	51892.4	926	70663.5	926	15201.3
926.5	14506.5	926.5	52218	926.5	70452.2	926.5	15384.5
927	14483	927	52492.3	927	70542.7	927	15164.5
927.5	14516.5	927.5	51622.2	927.5	70203.7	927.5	14986
928	14558.4	928	51492.7	928	69735.6	928	15026.5
928.5	14329.6	928.5	51266.7	928.5	69003.7	928.5	15358.8
929	14531.9	929	51475.4	929	69009	929	15087.9
929.5	14598.4	929.5	51005.3	929.5	68795.3	929.5	15027.6
930	14521.5	930	50831.6	930	69011.3	930	14833.2
930.5	14212.7	930.5	50962.1	930.5	69083.3	930.5	14797.6
931	14435	931	51068	931	68728.5	931	14586.1
931.5	14367.7	931.5	50806.6	931.5	68871.2	931.5	14533
932	14187.2	932	50120.6	932	68519.2	932	14660
932.5	14157.6	932.5	50047	932.5	68495.6	932.5	14551
933	14142.5	933	49971.4	933	68315.1	933	14396
933.5	14269.7	933.5	50514.9	933.5	68602.2	933.5	14535.6
934	14445.6	934	50543.7	934	68260.1	934	14358.1
934.5	14376.8	934.5	49952	934.5	68047.5	934.5	14369.6
935	14167.5	935	49471.8	935	67753.6	935	14633.6
935.5	14075	935.5	49796.2	935.5	67792.3	935.5	14425.2
936	14035.2	936	49627.6	936	67450.1	936	14492.1
936.5	13745.8	936.5	49338.6	936.5	67396.1	936.5	14421.6
937	13663.3	937	49042.9	937	67542	937	14703.8
937.5	13841.5	937.5	49007.9	937.5	67394.3	937.5	14631.9
938	14040.9	938	48864.8	938	67260.1	938	14569.2
938.5	14023.8	938.5	48658.3	938.5	67115	938.5	14522.9
939	14006.4	939	48973.6	939	67050.8	939	14444.7
939.5	13973.4	939.5	48980.2	939.5	67076.8	939.5	14506.2
940	14129.8	940	48778.9	940	67017.1	940	14436.3
940.5	13802.1	940.5	48472.3	940.5	66827	940.5	14253.1
941	13772.4	941	48536.8	941	66517.8	941	14092.9
941.5	13586.7	941.5	48529	941.5	66150.8	941.5	14215.2
942	13580.5	942	48402.5	942	65837.1	942	14384.1
942.5	13811.1	942.5	48497	942.5	66203.1	942.5	14527.3
943	13715.3	943	48462.9	943	65574.1	943	14506
943.5	13677.7	943.5	48132.5	943.5	65145.5	943.5	14277.8
944	13680.9	944	47945.8	944	64912.8	944	14178.2
944.5	13554.8	944.5	48085	944.5	64912.6	944.5	13956.2
945	13270.2	945	48279.8	945	65010.4	945	13818.2
945.5	13407.7	945.5	47961.4	945.5	65072.7	945.5	13835.3
946	13311.9	946	47774.4	946	64856.4	946	13761.7
946.5	13406	946.5	47746.7	946.5	64842.7	946.5	13680.8
947	13244.9	947	47312.4	947	64433.2	947	13864.3
947.5	13220.6	947.5	47370.6	947.5	63978.5	947.5	13755.6
948	13140.9	948	47589.2	948	64064.1	948	13847.3
948.5	13044.5	948.5	47313	948.5	63603.3	948.5	13557.4
949	13092.9	949	46995.4	949	64039.9	949	13893.5
949.5	13150.7	949.5	47198.9	949.5	64285	949.5	13832.7
950	13082	950	47259	950	64221.7	950	13931.9
950.5	12977.2	950.5	46836.6	950.5	64046.8	950.5	14124
951	13100	951	46887.8	951	64198.4	951	14201.8
951.5	13255.5	951.5	46537.8	951.5	64449.4	951.5	13998
952	13175.3	952	46600.8	952	63993	952	13830.1
952.5	12928.4	952.5	46531.4	952.5	63663.7	952.5	13706.2
953	12842.9	953	45996.7	953	62964.4	953	13638.1
953.5	13018.6	953.5	46024.5	953.5	63247.2	953.5	13579.2
954	12990.8	954	46280.7	954	63434.9	954	13346.9
954.5	13077	954.5	46503.4	954.5	63193.4	954.5	13254.8
955	13186.1	955	46697.8	955	63205.8	955	13248.9
955.5	13335	955.5	46407.8	955.5	62473.9	955.5	13339.1
956	13065.7	956	45797.1	956	62104.6	956	13555.2
956.5	12913.4	956.5	46068.8	956.5	62355.1	956.5	13320.7
957	13053.2	957	45740.2	957	62267.7	957	13316.9
957.5	13083.6	957.5	45434.3	957.5	62437.8	957.5	13132.9
958	13084.4	958	45269.8	958	62029.6	958	12955.9
958.5	13020.5	958.5	45075.8	958.5	61442.7	958.5	12829.1
959	13007.9	959	45218.5	959	61260.1	959	12799.8
959.5	12927.9	959.5	45327.6	959.5	60830.7	959.5	12860.6
960	12809.4	960	45218.2	960	60987.2	960	12894.4
960.5	12658.8	960.5	45237	960.5	60984.7	960.5	12869.9
961	12577.2	961	45363.5	961	61089.3	961	12984.5
961.5	12852.6	961.5	45247.7	961.5	61128.3	961.5	13246.5
962	12968.7	962	45239.3	962	60815.8	962	13226.1
962.5	12768.9	962.5	44952.8	962.5	60423.4	962.5	13100.5
963	12759	963	44748.9	963	60369.2	963	13116.1
963.5	12568.8	963.5	44392.8	963.5	60400.6	963.5	12874.5
964	12374.7	964	44158	964	60441.1	964	13162.3
964.5	12436.3	964.5	44353.6	964.5	60272	964.5	13230.8
965	12624.9	965	44300.8	965	60107.1	965	13315.1
965.5	12445.1	965.5	44281.4	965.5	60253	965.5	13393.8
966	12302.9	966	44034.1	966	60137.8	966	13037.1
966.5	12328.4	966.5	43898.5	966.5	60140.6	966.5	12888.4
967	12353.2	967	44037.6	967	59682	967	12630.1
967.5	12443.5	967.5	44264.5	967.5	59291.6	967.5	12518.2
968	12313.3	968	44182.1	968	59106.1	968	12381.1
968.5	12160.4	968.5	43798.9	968.5	59229.2	968.5	12369.2
969	12245.1	969	43695.6	969	59054.2	969	12564.2
969.5	12292.2	969.5	43665	969.5	58786.3	969.5	12415.4
970	12248.5	970	43638.1	970	58403.5	970	12386.3
970.5	12321.1	970.5	43721.9	970.5	58529	970.5	12550.7
971	12348.3	971	43640.8	971	58857.3	971	12514.3
971.5	12487	971.5	43505.7	971.5	58920.6	971.5	12482.7
972	12284.6	972	43259.2	972	58660.4	972	12403.2
972.5	12300.8	972.5	43062	972.5	58756.4	972.5	12305
973	11958.6	973	43155.1	973	58297.8	973	12290.3
973.5	11867.2	973.5	43215	973.5	57992.6	973.5	12444
974	11929.7	974	43170.8	974	57968.8	974	12257.4
974.5	11846.5	974.5	43060.2	974.5	58021.3	974.5	12020.1
975	11752.7	975	43307.3	975	57845.9	975	12031.7
975.5	11890.9	975.5	43107.1	975.5	57503.1	975.5	12251.9
976	11875.1	976	42918.4	976	57551.3	976	12382.1
976.5	11741.9	976.5	43078.5	976.5	57792.7	976.5	12262.2
977	11748.2	977	43049.7	977	57602.7	977	12043.4
977.5	11575	977.5	43023.7	977.5	57811.2	977.5	11995.4
978	11625.6	978	42772.3	978	57236.8	978	12050.6
978.5	11561.3	978.5	43040.6	978.5	57056.1	978.5	12105.9
979	11517	979	42556.8	979	56823.8	979	12176.3
979.5	11549.5	979.5	42368.2	979.5	57286	979.5	12084.6
980	11485.9	980	42563	980	57419.5	980	12002.4
980.5	11400.9	980.5	42265.2	980.5	57353.2	980.5	12187.3
981	11457.7	981	42284.3	981	57369.7	981	12129.5
981.5	11549.3	981.5	42566.7	981.5	57521.4	981.5	12239.6
982	11625.4	982	42496.9	982	57820.7	982	12194
982.5	11745.6	982.5	42630.4	982.5	57334.4	982.5	11908.3
983	11602.4	983	42243.6	983	56927.7	983	11958.4
983.5	11577.5	983.5	41642.9	983.5	56933.8	983.5	11961.3
984	11671	984	41834.7	984	57367.9	984	12167.3
984.5	11665.9	984.5	41574.5	984.5	56985.4	984.5	12035.5
985	11446.8	985	41511	985	56515	985	12022.5
985.5	11466.1	985.5	41689.3	985.5	56397.6	985.5	11921
986	11356.2	986	41522.2	986	56478	986	11859
986.5	11332	986.5	41594.2	986.5	56420.7	986.5	12004.8
987	11284.9	987	41407.8	987	56455.3	987	12004.7
987.5	11408.6	987.5	41177.6	987.5	56880	987.5	12058.2
988	11359.6	988	41341.7	988	56718.5	988	11907.4
988.5	11304.2	988.5	41218.3	988.5	56447.9	988.5	11717.9
989	11258	989	41533.5	989	56236.3	989	11733.6
989.5	11203.2	989.5	41142.1	989.5	55727	989.5	11594
990	11072.6	990	41287.9	990	55730.3	990	11489.9
990.5	11144.8	990.5	41270.5	990.5	56097.5	990.5	11483.9
991	11267.1	991	41325.1	991	56416.5	991	11714.5
991.5	11246.3	991.5	41237.5	991.5	56093	991.5	11651.6
992	11160.8	992	41215.3	992	55946.5	992	11633.5
992.5	11113.8	992.5	41534.3	992.5	55736.7	992.5	11630.8
993	10969.9	993	41543.9	993	55329.1	993	11569.9
993.5	10905.9	993.5	41303.2	993.5	55099.9	993.5	11490.2
994	11178	994	40826.8	994	55145.3	994	11320.1
994.5	11185.5	994.5	41110	994.5	55477.2	994.5	11469.4
995	11101.8	995	40670.6	995	55530	995	11284.6
995.5	11088.8	995.5	40866.6	995.5	55631.7	995.5	11118.6
996	11310.2	996	40801.1	996	55240.2	996	11254.6
996.5	11022.9	996.5	40425.2	996.5	55519.3	996.5	11280.2
997	11009	997	40197.7	997	55420.5	997	11215.1
997.5	11095	997.5	40189	997.5	55643	997.5	11297.8
998	11017.7	998	40153.5	998	55540.1	998	11371
998.5	10992.6	998.5	40380	998.5	55521.1	998.5	11178
999	11072.6	999	40165.2	999	54992.1	999	11193.5
999.5	10917.1	999.5	39906.5	999.5	54476.8	999.5	11094.1
1000	11110.1	1000	39691.8	1000	54471.2	1000	11041.6
1000.5	11038.6	1000.5	39516.5	1000.5	54380.5	1000.5	10866.5
1001	11073.9	1001	39316.2	1001	54291.5	1001	10869.1
1001.5	10941.9	1001.5	39442.2	1001.5	54077.6	1001.5	10998
1002	10624.5	1002	39531.4	1002	53959.7	1002	11042.3
1002.5	10701.5	1002.5	39535.3	1002.5	53926.8	1002.5	10972
1003	10592.7	1003	39385.5	1003	53944.4	1003	10951.5
1003.5	10493.6	1003.5	39408.5	1003.5	53670.3	1003.5	10771
1004	10539.6	1004	39318.1	1004	53539.9	1004	10973.4
1004.5	10722.6	1004.5	39131.5	1004.5	53479.9	1004.5	10979.8
1005	10765.4	1005	39052.5	1005	53824.8	1005	11119.5
1005.5	10868.9	1005.5	39295.9	1005.5	53959.9	1005.5	10967.1
1006	10700.7	1006	39163.7	1006	53657.1	1006	11080.7
1006.5	10751	1006.5	38854.8	1006.5	53427.8	1006.5	10987.4
1007	10558.6	1007	38880.4	1007	53650.5	1007	11136
1007.5	10712	1007.5	38762.8	1007.5	53678.7	1007.5	11027.1
1008	10591	1008	38863.6	1008	53023.7	1008	10865.8
1008.5	10557.9	1008.5	38512.5	1008.5	52450.4	1008.5	10802.6
1009	10562	1009	38671.3	1009	52604.7	1009	10829
1009.5	10443.6	1009.5	38731.6	1009.5	52362.7	1009.5	10798.7
1010	10637.9	1010	38354.7	1010	52556.2	1010	10881.3
1010.5	10619.5	1010.5	38797.3	1010.5	52313.9	1010.5	10828.1
1011	10761.4	1011	38975.7	1011	52198.7	1011	10835.8
1011.5	10612	1011.5	38342	1011.5	51662.8	1011.5	10637.5
1012	10648	1012	38482.3	1012	51950.5	1012	10521.2
1012.5	10441.2	1012.5	38337.9	1012.5	52158.4	1012.5	10609.5
1013	10522.4	1013	38346.9	1013	52358.9	1013	10627
1013.5	10541.8	1013.5	38264.7	1013.5	52646.5	1013.5	10603.4
1014	10498.5	1014	38445.2	1014	52196.7	1014	10659.7
1014.5	10476.6	1014.5	38483.6	1014.5	51921.2	1014.5	10575.9
1015	10350.4	1015	38169.8	1015	51918.1	1015	10736.7
1015.5	10402.5	1015.5	38175.4	1015.5	51694.6	1015.5	10629
1016	10544.5	1016	37841	1016	51601.9	1016	10621.9
1016.5	10486.1	1016.5	37414.2	1016.5	51281.2	1016.5	10552.1
1017	10337.9	1017	37147.9	1017	51005.4	1017	10559.5
1017.5	10283	1017.5	37024	1017.5	50594.1	1017.5	10351.3
1018	10230.2	1018	36927.4	1018	50249.6	1018	10445.5
1018.5	10065.5	1018.5	36728.4	1018.5	50306.8	1018.5	10557.1
1019	10125	1019	36901.6	1019	50315.5	1019	10430.5
1019.5	10126.7	1019.5	36612.6	1019.5	50638.7	1019.5	10422.8
1020	10187	1020	36730.7	1020	50539.6	1020	10439
1020.5	10281.4	1020.5	36698.9	1020.5	50620.6	1020.5	10396
1021	10274.4	1021	37133.4	1021	50599.6	1021	10401.2
1021.5	10235.5	1021.5	37132.1	1021.5	50134.6	1021.5	10471.4
1022	10360.4	1022	37089.7	1022	50266.9	1022	10434.2
1022.5	10340	1022.5	36482	1022.5	49995.8	1022.5	10464.2
1023	10397.2	1023	36106.6	1023	50302.7	1023	10294.1
1023.5	10254.5	1023.5	36285.6	1023.5	50161.8	1023.5	10396.8
1024	10226.5	1024	35998.9	1024	49561.8	1024	10227.5
1024.5	10140.3	1024.5	35910.1	1024.5	49655.4	1024.5	10239.7
1025	10268.9	1025	35965.8	1025	49578.7	1025	10157.6
1025.5	10228.9	1025.5	36364.7	1025.5	49703.3	1025.5	10165.3
1026	10081.4	1026	36345.1	1026	49394	1026	10048.9
1026.5	10091.6	1026.5	36144.3	1026.5	49272.1	1026.5	10168
1027	9981.37	1027	36297.8	1027	49377.5	1027	10261.6
1027.5	9959.26	1027.5	36120.4	1027.5	49220.3	1027.5	10237.4
1028	9906.94	1028	36201.5	1028	48891.2	1028	10178.2
1028.5	9967.29	1028.5	36179.4	1028.5	48656.7	1028.5	10316.9
1029	10015.2	1029	36142.1	1029	48772.7	1029	10311.4
1029.5	10214.2	1029.5	36103	1029.5	48902.8	1029.5	10230.4
1030	9923.85	1030	36071	1030	49000.5	1030	10128.7
1030.5	9825.5	1030.5	35498.9	1030.5	48334.6	1030.5	10000.2
1031	9888.47	1031	34990.6	1031	48387.1	1031	10089.1
1031.5	9658.15	1031.5	35251.5	1031.5	48361.5	1031.5	9899.13
1032	9376.24	1032	35486.2	1032	47972	1032	10005.1
1032.5	9504.42	1032.5	35169.3	1032.5	47583.2	1032.5	9785.9
1033	9563.24	1033	35100.8	1033	47698.7	1033	9736.85
1033.5	9580.3	1033.5	35170.8	1033.5	47554.7	1033.5	9943
1034	9644.76	1034	35332.6	1034	47456.5	1034	10083
1034.5	9531.82	1034.5	34955.2	1034.5	47219.8	1034.5	9983.3
1035	9546.95	1035	34712.3	1035	47484.3	1035	10081.2
1035.5	9486.95	1035.5	34971.2	1035.5	47562.7	1035.5	10145.1
1036	9698.97	1036	34874.2	1036	47370.2	1036	10045.5
1036.5	9644.73	1036.5	34533.9	1036.5	47522.1	1036.5	9890.21
1037	9663.67	1037	34660.7	1037	47260.8	1037	9936.19
1037.5	9647.55	1037.5	34813.5	1037.5	47622.6	1037.5	9935.71
1038	9579.09	1038	34620.8	1038	47729.9	1038	9843.86
1038.5	9680.14	1038.5	34814.3	1038.5	47667.3	1038.5	9644.7
1039	9616.54	1039	34845	1039	47350.2	1039	9693.03
1039.5	9491.54	1039.5	34617.8	1039.5	46912.3	1039.5	9624.34
1040	9463.41	1040	34267.7	1040	46732.9	1040	9624.08
1040.5	9289.31	1040.5	34322.6	1040.5	46721.2	1040.5	9695.43
1041	9203.1	1041	33880.4	1041	46297.4	1041	9691.71
1041.5	9197.2	1041.5	33927.5	1041.5	46319.4	1041.5	9723.54
1042	9251.03	1042	33917.3	1042	46450.2	1042	9613.26
1042.5	9359.93	1042.5	33831.1	1042.5	46322.3	1042.5	9558.24
1043	9408.18	1043	34013	1043	46226.5	1043	9616.08
1043.5	9480.76	1043.5	33982.4	1043.5	46442.6	1043.5	9397.18
1044	9390.06	1044	33953.4	1044	46273.1	1044	9401.54
1044.5	9306.15	1044.5	33810.2	1044.5	46425.6	1044.5	9598.72
1045	9149.72	1045	33913.7	1045	46075.4	1045	9574.4
1045.5	9051.52	1045.5	33973.8	1045.5	46376.9	1045.5	9479.66
1046	9130.2	1046	33882.5	1046	46279.5	1046	9198.29
1046.5	9218.5	1046.5	33589.9	1046.5	46263.4	1046.5	9129.62
1047	9080.43	1047	33662.9	1047	45842.7	1047	9464.26
1047.5	9182.62	1047.5	33878.7	1047.5	45538.6	1047.5	9352.25
1048	9011.93	1048	33912.5	1048	45369.7	1048	9259.58
1048.5	9178.69	1048.5	33755.9	1048.5	45238.9	1048.5	9419.26
1049	9027.11	1049	33868.5	1049	45195.4	1049	9582.7
1049.5	8894.59	1049.5	33698.3	1049.5	44992.3	1049.5	9502.67
1050	8939.36	1050	33450	1050	45202.4	1050	9515.38
1050.5	8939.07	1050.5	33269.5	1050.5	45168.9	1050.5	9391.65
1051	9169.29	1051	33066.1	1051	45018.7	1051	9342.73
1051.5	9127.02	1051.5	32959.1	1051.5	45318.1	1051.5	9457.76
1052	9164.06	1052	33077.7	1052	45371.9	1052	9422.88
1052.5	9077.12	1052.5	32916.5	1052.5	45256.3	1052.5	9325.78
1053	9007.07	1053	32595.5	1053	45158.8	1053	9145.75
1053.5	9079.21	1053.5	32776.5	1053.5	45062.6	1053.5	9264.01
1054	8993.32	1054	32943.5	1054	44937.5	1054	9194.65
1054.5	8800.52	1054.5	32966.4	1054.5	44934.2	1054.5	9251.64
1055	8941.15	1055	32761.2	1055	44910.6	1055	9078.66
1055.5	8844.39	1055.5	33067	1055.5	44601.3	1055.5	9106.75
1056	8855.63	1056	33082.5	1056	44761	1056	9158.26
1056.5	8877.4	1056.5	32780.3	1056.5	44524.5	1056.5	9095.16
1057	8799.77	1057	32719.1	1057	44306.7	1057	8959.33
1057.5	8773.61	1057.5	32585.3	1057.5	43866.6	1057.5	9012.93
1058	8595.41	1058	31998.1	1058	43730.3	1058	8966.52
1058.5	8718.31	1058.5	31602.6	1058.5	43766.4	1058.5	9053.07
1059	8767.63	1059	31785	1059	43585.4	1059	9193.69
1059.5	8908.6	1059.5	32089.8	1059.5	43427	1059.5	8981.93
1060	8760.13	1060	32096.6	1060	43608.7	1060	8839.25
1060.5	8806.73	1060.5	32118.7	1060.5	43475.1	1060.5	9030.94
1061	8756.53	1061	32249.7	1061	43182.2	1061	8949.65
1061.5	8837.39	1061.5	32232.8	1061.5	43139.2	1061.5	9044.8
1062	8825.07	1062	31958.2	1062	43116.7	1062	8861.29
1062.5	8702.81	1062.5	31934.5	1062.5	43178.2	1062.5	8825.27
1063	8977.92	1063	32162.5	1063	43359.3	1063	8869.21
1063.5	8941.39	1063.5	31922.4	1063.5	43583.2	1063.5	8886.21
1064	8855.54	1064	31576.7	1064	43315	1064	8916.31
1064.5	8754.46	1064.5	31369.2	1064.5	43031.6	1064.5	8829.55
1065	8692.61	1065	31192.2	1065	42726.9	1065	8772.96
1065.5	8492.68	1065.5	31428.3	1065.5	42573.6	1065.5	8657.81
1066	8427.58	1066	31254.5	1066	42658.2	1066	8674.69
1066.5	8375.69	1066.5	31130.8	1066.5	42230.4	1066.5	8747.13
1067	8497.74	1067	30941.3	1067	41902.9	1067	8710.04
1067.5	8432.96	1067.5	30910.6	1067.5	42159.4	1067.5	8626.28
1068	8484.31	1068	30977.4	1068	42608.7	1068	8600.61
1068.5	8677.02	1068.5	30984.3	1068.5	42603.9	1068.5	8471.24
1069	8719.11	1069	30995	1069	42670.3	1069	8760
1069.5	8663.73	1069.5	31025.5	1069.5	42351.7	1069.5	8603.74
1070	8449.55	1070	31217.5	1070	42504.1	1070	8591.05
1070.5	8457.8	1070.5	30958.3	1070.5	42532.7	1070.5	8801.46
1071	8466.98	1071	30728.2	1071	42316.7	1071	8812.28
1071.5	8431.59	1071.5	30863.2	1071.5	42143.1	1071.5	8758.58
1072	8224.98	1072	30575	1072	41897.4	1072	8728.06
1072.5	8308.68	1072.5	30754	1072.5	41835.4	1072.5	8773.15
1073	8353.27	1073	30703.2	1073	41583.9	1073	8847.96
1073.5	8425.06	1073.5	30643.7	1073.5	41751.1	1073.5	8679.99
1074	8417.91	1074	30065	1074	41733.5	1074	8665.29
1074.5	8312.2	1074.5	29962	1074.5	41784.5	1074.5	8492.35
1075	8318.98	1075	29869.4	1075	41644.6	1075	8576.61
1075.5	8169.4	1075.5	30210.2	1075.5	41677.9	1075.5	8659.43
1076	8099.34	1076	30283.8	1076	41671.8	1076	8705.92
1076.5	8003.1	1076.5	30401.9	1076.5	41569.5	1076.5	8670.76
1077	8236.74	1077	30219	1077	41834.6	1077	8738.7
1077.5	8232.24	1077.5	29983.7	1077.5	41642.2	1077.5	8379.65
1078	8255.39	1078	29921.6	1078	41627.9	1078	8485.75
1078.5	8460.88	1078.5	30066.2	1078.5	41587.1	1078.5	8592.03
1079	8274.62	1079	30178.1	1079	41595.3	1079	8403.35
1079.5	8166.61	1079.5	30400.4	1079.5	41513.8	1079.5	8389.62
1080	8160.61	1080	30237.7	1080	41221.7	1080	8284.87
1080.5	8287.13	1080.5	30044.7	1080.5	41102.8	1080.5	8388.13
1081	8279.63	1081	30045.4	1081	40653.9	1081	8306
1081.5	8458.48	1081.5	30215.8	1081.5	40669.1	1081.5	8442.31
1082	8182.81	1082	30330.2	1082	40763.6	1082	8498.57
1082.5	8049.7	1082.5	30240.4	1082.5	40638.7	1082.5	8431.26
1083	8082.15	1083	29965.3	1083	40354.1	1083	8247.42
1083.5	8002.7	1083.5	29669.8	1083.5	40348.8	1083.5	8097.76
1084	7842.96	1084	29315	1084	40366.7	1084	8240.39
1084.5	7998.85	1084.5	29334.3	1084.5	40363.1	1084.5	8348.41
1085	8097.36	1085	29298.9	1085	40411.6	1085	8339.44
1085.5	8174.71	1085.5	29289.9	1085.5	40236.3	1085.5	8351.03
1086	8069.79	1086	29315.6	1086	39999.6	1086	8473.36
1086.5	8066.85	1086.5	29420.4	1086.5	40402.2	1086.5	8330.79
1087	8070.58	1087	29335.8	1087	40501.5	1087	8186.62
1087.5	8006.11	1087.5	29374	1087.5	40652.8	1087.5	8193.75
1088	8028.38	1088	29321.2	1088	40148	1088	8209.11
1088.5	7802.11	1088.5	29062.5	1088.5	40021.7	1088.5	8032.44
1089	7945.28	1089	28917.2	1089	39975.4	1089	8297.57
1089.5	8008.87	1089.5	28849.7	1089.5	39550.8	1089.5	8236.46
1090	7905.57	1090	28668.6	1090	39327.2	1090	8173.51
1090.5	7802.55	1090.5	28939.9	1090.5	39410.3	1090.5	8106.35
1091	8038.67	1091	28964.5	1091	39351.3	1091	8031.43
1091.5	7943.48	1091.5	28818	1091.5	39095.1	1091.5	7928.75
1092	7964.09	1092	28488.3	1092	38971.9	1092	8021.49
1092.5	7791.72	1092.5	28474.1	1092.5	39321.9	1092.5	7934.25
1093	7771.13	1093	28517.7	1093	39607.8	1093	7895.47
1093.5	7823.51	1093.5	28496.8	1093.5	39399.3	1093.5	7927.21
1094	7732.27	1094	28699.7	1094	39472	1094	7962.87
1094.5	7786.7	1094.5	28849.3	1094.5	39314	1094.5	8143.41
1095	7922.16	1095	28885.7	1095	39375.4	1095	8169.71
1095.5	7855.96	1095.5	28899.1	1095.5	38943.6	1095.5	8028.08
1096	7837.13	1096	28755.3	1096	39042	1096	7789
1096.5	7983.75	1096.5	28651.4	1096.5	39233.4	1096.5	7834.7
1097	7970.18	1097	28603.3	1097	38892.6	1097	8053.69
1097.5	7849.43	1097.5	28673.7	1097.5	38559.7	1097.5	7923.63
1098	7639.34	1098	28438.5	1098	38569.4	1098	7796.28
1098.5	7437.7	1098.5	28110.9	1098.5	38310.3	1098.5	7827.8
1099	7460.43	1099	28101.7	1099	38438.8	1099	7881.75
1099.5	7566.25	1099.5	28234.8	1099.5	38521.3	1099.5	7928.11
1100	7788.41	1100	27980.2	1100	38689	1100	7929.89
1100.5	7705.49	1100.5	27996.4	1100.5	38780.7	1100.5	7828.41
1101	7735.03	1101	27876	1101	38592.1	1101	7793.27
1101.5	7690.26	1101.5	27756	1101.5	38460.5	1101.5	7895.81
1102	7641.82	1102	28081.7	1102	38245.2	1102	7981.99
1102.5	7642.52	1102.5	28214.7	1102.5	38628.7	1102.5	7766.19
1103	7635.83	1103	28045.4	1103	38723.4	1103	7769.08
1103.5	7526.66	1103.5	27841.9	1103.5	38604.9	1103.5	7613.71
1104	7412.22	1104	27920.4	1104	38408.9	1104	7551.41
1104.5	7548.41	1104.5	27714	1104.5	38182.7	1104.5	7681.19
1105	7539.28	1105	27811.6	1105	37759.1	1105	7661.49
1105.5	7505.8	1105.5	27715.6	1105.5	37638.2	1105.5	7617.68
1106	7504.58	1106	27576.7	1106	37705.3	1106	7452.89
1106.5	7439.55	1106.5	27629	1106.5	37623.1	1106.5	7494.29
1107	7125.6	1107	27256	1107	37586.8	1107	7569.92
1107.5	7296.6	1107.5	27089	1107.5	37396.4	1107.5	7593.45
1108	7369.69	1108	27001.9	1108	37200	1108	7535.27
1108.5	7424.33	1108.5	27199	1108.5	37154.7	1108.5	7458.52
1109	7465.84	1109	27098.5	1109	37257.6	1109	7501.25
1109.5	7236.81	1109.5	27082	1109.5	37245.5	1109.5	7420.15
1110	7313.82	1110	26978.6	1110	36837.5	1110	7326.89
1110.5	7359.6	1110.5	27038.3	1110.5	36668	1110.5	7400.85
1111	7306.77	1111	27144.5	1111	36758.2	1111	7486.4
1111.5	7352.62	1111.5	27032.5	1111.5	36586.2	1111.5	7461.09
1112	7348.88	1112	26781.6	1112	36592	1112	7492.82
1112.5	7283.05	1112.5	26693	1112.5	36181.6	1112.5	7277.57
1113	7308.59	1113	26586.5	1113	36130.7	1113	7323.07
1113.5	7255.02	1113.5	26555.6	1113.5	36393.6	1113.5	7244.81
1114	7300.31	1114	26532.9	1114	36334.3	1114	7320.76
1114.5	7509.18	1114.5	26690	1114.5	36074.5	1114.5	7345.08
1115	7397.17	1115	26930.3	1115	35833	1115	7277.17
1115.5	7319.8	1115.5	26563.3	1115.5	35718.2	1115.5	7069.77
1116	7328.36	1116	26481.2	1116	35917.9	1116	7233.97
1116.5	7227.15	1116.5	26599.5	1116.5	35962.9	1116.5	7101.34
1117	7215.1	1117	26854.7	1117	36395.5	1117	7188.46
1117.5	7184.68	1117.5	26479.8	1117.5	36283.2	1117.5	7085.84
1118	7258.75	1118	26541	1118	36256.7	1118	7055.19
1118.5	7096.77	1118.5	26607.7	1118.5	36061.7	1118.5	7154.4
1119	6970.85	1119	26530.8	1119	35986.8	1119	7274.53
1119.5	6793.54	1119.5	26536.5	1119.5	35672.2	1119.5	7314.59
1120	6932.47	1120	26539.4	1120	35881.4	1120	7292.07
1120.5	6993.64	1120.5	26274.2	1120.5	35616	1120.5	7426.53
1121	7050.78	1121	26450.9	1121	35502.9	1121	7427.32
1121.5	6996.85	1121.5	26311.5	1121.5	35654.8	1121.5	7277.36
1122	7089.55	1122	26173.1	1122	35756.2	1122	7221.87
1122.5	7019.49	1122.5	25882.8	1122.5	35643.4	1122.5	7276.44
1123	7067	1123	25855.7	1123	35598.4	1123	7299.91
1123.5	6996.62	1123.5	25845.6	1123.5	35302.7	1123.5	7222.7
1124	7050.64	1124	25868.1	1124	35646.5	1124	7193.05
1124.5	7119.77	1124.5	26019.3	1124.5	35708	1124.5	7098.03
1125	7140.23	1125	26011	1125	35401.1	1125	7005.78
1125.5	7162.75	1125.5	26112.5	1125.5	35094.4	1125.5	6963.6
1126	7064.1	1126	26100.2	1126	35216.4	1126	7011.36
1126.5	7056.58	1126.5	26071.8	1126.5	35406.9	1126.5	7044.52
1127	6945.52	1127	25657.9	1127	35250.4	1127	7097.4
1127.5	6915.97	1127.5	25654.9	1127.5	35044.7	1127.5	7138.12
1128	7062.45	1128	25709.5	1128	35102.6	1128	7276.2
1128.5	6962.12	1128.5	25284.7	1128.5	35254.8	1128.5	7060.19
1129	6863.57	1129	25192.7	1129	34858.5	1129	7012.11
1129.5	6677.45	1129.5	25412.4	1129.5	34857.3	1129.5	7087.35
1130	6854.87	1130	25429.1	1130	34714.5	1130	7057.21
1130.5	6960.13	1130.5	24968.9	1130.5	34789.4	1130.5	6929.09
1131	6906.88	1131	25166.9	1131	34695.5	1131	7026.28
1131.5	6950.97	1131.5	25156.2	1131.5	34786.3	1131.5	6754.91
1132	6855.88	1132	24910.5	1132	35040.8	1132	6809.84
1132.5	6817.62	1132.5	25162.4	1132.5	34891.2	1132.5	6869.83
1133	6657.77	1133	25111	1133	34482.4	1133	6958.14
1133.5	6603.61	1133.5	24963.9	1133.5	34319.2	1133.5	6854.76
1134	6571.33	1134	25123.2	1134	34532	1134	6951.25
1134.5	6612.66	1134.5	25158.2	1134.5	34273.6	1134.5	6875.69
1135	6642.5	1135	24933	1135	33919.6	1135	6799.61
1135.5	6712.23	1135.5	24786.6	1135.5	33743.9	1135.5	6835.85
1136	6669.82	1136	24790.7	1136	33524.1	1136	6966.65
1136.5	6774.84	1136.5	24554.6	1136.5	33686.2	1136.5	7028.68
1137	6801.39	1137	24528.2	1137	33909.5	1137	6896.45
1137.5	6820.99	1137.5	24683.5	1137.5	34040.7	1137.5	6832.44
1138	6733.91	1138	24558.7	1138	33813.1	1138	6796.29
1138.5	6554.71	1138.5	24442.2	1138.5	33483	1138.5	6703.92
1139	5819.57	1139	24359.5	1139	33371.2	1139	6069.68
1139.5	6617.87	1139.5	24342.2	1139.5	33134.5	1139.5	6795.15
1140	6587.52	1140	24677	1140	32851.2	1140	6808.98
1140.5	6664.48	1140.5	24654.4	1140.5	33256.3	1140.5	6880.66
1141	6627.01	1141	24890.9	1141	33040.1	1141	6935.08
1141.5	6749.02	1141.5	24661.3	1141.5	33166.7	1141.5	7002.83
1142	6770.84	1142	24806	1142	33238.7	1142	6806.54
1142.5	6642.54	1142.5	24567.1	1142.5	33120.4	1142.5	6965.06
1143	6578.68	1143	24288.2	1143	32996.2	1143	6836.72
1143.5	6604.42	1143.5	23961.5	1143.5	32979.7	1143.5	6785.79
1144	6770.36	1144	24145.2	1144	32765.5	1144	6619.39
1144.5	6730.51	1144.5	24166.3	1144.5	32368	1144.5	6599.97
1145	6708.43	1145	24127.7	1145	32519.6	1145	6650.96
1145.5	6652.3	1145.5	24098.5	1145.5	32514	1145.5	6723.34
1146	6629.48	1146	23828.6	1146	32466.5	1146	6492.48
1146.5	6406.52	1146.5	23558.9	1146.5	32492.4	1146.5	6408.51
1147	6315	1147	23651	1147	32630.7	1147	6497.84
1147.5	6327.89	1147.5	23958.4	1147.5	32746.9	1147.5	6654.27
1148	6414.64	1148	24044.9	1148	32583.1	1148	6533.17
1148.5	6400.57	1148.5	23871.2	1148.5	32513.1	1148.5	6695.11
1149	6563.26	1149	23965.5	1149	32301	1149	6710.26
1149.5	6632.17	1149.5	23752.1	1149.5	32454.7	1149.5	6749.66
1150	6415.73	1150	23805.2	1150	32478.4	1150	6800.82
1150.5	6443.93	1150.5	23798.6	1150.5	32519	1150.5	6629.69
1151	6507.23	1151	23770	1151	32663.3	1151	6500.04
1151.5	6334.98	1151.5	23555.8	1151.5	32189	1151.5	6634.86
1152	6281.41	1152	23492.3	1152	31937.6	1152	6418.61
1152.5	6358.09	1152.5	23267.5	1152.5	31834.1	1152.5	6572.17
1153	6363.08	1153	23245.3	1153	31923.6	1153	6623.34
1153.5	6476.64	1153.5	23391.8	1153.5	31732.7	1153.5	6557.63
1154	6458.04	1154	23410.5	1154	31651.2	1154	6405.11
1154.5	6287.94	1154.5	23694.2	1154.5	31378.1	1154.5	6285.41
1155	6291.3	1155	23355.2	1155	31373.5	1155	6375.71
1155.5	6333.77	1155.5	23334.9	1155.5	31833.4	1155.5	6406.22
1156	6286.73	1156	23138.8	1156	31683.6	1156	6372.34
1156.5	6328.8	1156.5	23238.8	1156.5	31752.5	1156.5	6407.31
1157	6217.96	1157	23103.8	1157	31527.6	1157	6331.73
1157.5	6302.75	1157.5	23086.7	1157.5	31260.2	1157.5	6384.18
1158	6317.76	1158	23244.2	1158	31390.5	1158	6468.1
1158.5	6201.18	1158.5	23137.2	1158.5	31209.2	1158.5	6516.27
1159	6198.99	1159	22765.1	1159	31267.3	1159	6512.91
1159.5	6124.71	1159.5	22956.8	1159.5	31614.7	1159.5	6265.92
1160	6221.75	1160	22999.9	1160	31401	1160	6251.61
1160.5	6192.12	1160.5	23064.3	1160.5	31554.9	1160.5	6174
1161	6081.32	1161	22727	1161	31575.6	1161	6309.97
1161.5	6151.97	1161.5	22557.2	1161.5	31492.4	1161.5	6394.16
1162	6138.26	1162	22670.9	1162	31371.5	1162	6346.62
1162.5	6065.46	1162.5	22544.3	1162.5	31108.5	1162.5	6303.76
1163	6136.35	1163	22378	1163	31376.9	1163	6281.56
1163.5	6047.02	1163.5	22317.7	1163.5	31539.8	1163.5	6194.34
1164	6065.9	1164	22041.8	1164	31408.5	1164	6262.82
1164.5	6077.98	1164.5	22400.8	1164.5	31087.7	1164.5	6196.18
1165	6063.15	1165	22835.3	1165	31050.3	1165	6148.71
1165.5	6102.98	1165.5	22852.4	1165.5	31070.5	1165.5	6124.59
1166	6149.57	1166	22671.1	1166	31265.9	1166	6163.22
1166.5	6228.88	1166.5	22624.7	1166.5	30733.9	1166.5	6211.67
1167	6188.63	1167	22238.4	1167	30695.7	1167	6261.41
1167.5	5988.55	1167.5	22182.9	1167.5	30488.6	1167.5	6156.27
1168	6044.55	1168	22097.4	1168	30514.4	1168	6226.29
1168.5	5850.88	1168.5	22304.3	1168.5	30398.7	1168.5	6181.82
1169	5844.67	1169	22319.5	1169	30311.9	1169	6091.32
1169.5	5981.45	1169.5	22335.3	1169.5	30227.2	1169.5	6065.6
1170	6002.19	1170	22137	1170	30077	1170	6028.61
1170.5	5881.13	1170.5	21929.8	1170.5	29934.9	1170.5	6016.22
1171	5837	1171	21955.7	1171	30180.2	1171	6336.05
1171.5	5861.18	1171.5	21741.2	1171.5	30298.5	1171.5	6158.38
1172	6004.71	1172	21809.3	1172	30148.5	1172	6132.46
1172.5	6025.43	1172.5	21654.8	1172.5	30225.8	1172.5	6250.59
1173	6117.98	1173	21987.1	1173	29999.3	1173	6228.84
1173.5	6152.38	1173.5	21963.9	1173.5	29817.3	1173.5	6026.55
1174	6116.77	1174	21927.9	1174	29812.5	1174	6101.77
1174.5	6020.65	1174.5	21887.8	1174.5	30049.3	1174.5	6064.91
1175	6041.93	1175	21803.7	1175	29925.4	1175	5963.93
1175.5	5892.19	1175.5	21527.5	1175.5	30122.7	1175.5	5908.59
1176	5882.59	1176	21589.8	1176	30029.8	1176	6036.19
1176.5	5844.55	1176.5	21630.4	1176.5	29861.3	1176.5	6133.52
1177	5777.22	1177	22103.2	1177	29793.1	1177	6142.92
1177.5	5851.48	1177.5	22398	1177.5	29862	1177.5	6035.7
1178	5876.9	1178	22209.8	1178	29806.6	1178	6052.88
1178.5	5859.06	1178.5	21917.9	1178.5	29682.2	1178.5	6026.52
1179	6011.71	1179	21886.1	1179	29673	1179	6031.06
1179.5	5905.7	1179.5	21802.1	1179.5	29777.9	1179.5	6162.1
1180	5818.68	1180	21869.4	1180	29441.2	1180	6166.51
1180.5	5845.12	1180.5	21651.1	1180.5	29341.1	1180.5	5980.99
1181	5863.92	1181	21546.9	1181	29362.6	1181	5898.17
1181.5	5880.19	1181.5	21622	1181.5	29295.4	1181.5	5855.73
1182	6028.24	1182	21508.8	1182	29386.5	1182	5888.53
1182.5	5897.21	1182.5	21452.6	1182.5	29452.5	1182.5	6086.69
1183	5821.9	1183	21376.3	1183	29323	1183	6130.92
1183.5	5838.69	1183.5	21123.8	1183.5	29196.1	1183.5	6027.49
1184	5831.04	1184	20997.5	1184	29284.7	1184	6004.01
1184.5	5636.66	1184.5	20803.4	1184.5	28892.5	1184.5	5929.11
1185	5676.93	1185	20974.3	1185	28694.1	1185	5957.68
1185.5	5717.4	1185.5	20919	1185.5	28575.7	1185.5	5893.79
1186	5644.2	1186	20941.6	1186	28600.7	1186	5916.01
1186.5	5569.11	1186.5	20973.2	1186.5	28614.6	1186.5	5826.8
1187	5482.9	1187	21040.5	1187	28526.3	1187	5859.48
1187.5	5466.87	1187.5	21148.4	1187.5	28388.3	1187.5	5904.69
1188	5499.23	1188	21030.6	1188	28575.8	1188	6069.34
1188.5	5510.19	1188.5	21125.6	1188.5	28373	1188.5	6084.63
1189	5588.38	1189	21116.9	1189	28845.3	1189	6125.57
1189.5	5606.22	1189.5	21081.8	1189.5	28783.4	1189.5	5935
1190	5667.66	1190	20788.7	1190	28794.4	1190	5954.98
1190.5	5692.84	1190.5	20767	1190.5	28589.6	1190.5	5767.1
1191	5641.63	1191	20554.1	1191	28652.5	1191	5671.9
1191.5	5557.56	1191.5	20623.2	1191.5	28354	1191.5	5781.17
1192	5600.96	1192	20725.8	1192	28385.2	1192	5739.3
1192.5	5692.14	1192.5	20623.2	1192.5	28472	1192.5	5835.22
1193	5647.74	1193	20725.9	1193	28626.9	1193	5671.28
1193.5	5591.64	1193.5	20852.8	1193.5	28382.7	1193.5	5572.57
1194	5653.86	1194	20590.2	1194	28350.5	1194	5557.05
1194.5	5709.84	1194.5	20503	1194.5	27832.5	1194.5	5501.25
1195	5628.22	1195	20521.5	1195	27929	1195	5611.29
1195.5	5463.8	1195.5	20425.4	1195.5	28071	1195.5	5587.19
1196	5606.55	1196	20643.4	1196	27910.9	1196	5473.36
1196.5	5439.49	1196.5	20434.1	1196.5	27528	1196.5	5599.07
1197	5536.89	1197	20427.5	1197	27648.6	1197	5608.26
1197.5	5484.64	1197.5	20298.1	1197.5	27868.6	1197.5	5695.71
1198	5393.23	1198	20067.2	1198	27907.8	1198	5501.38
1198.5	5463.09	1198.5	20131.9	1198.5	27618.2	1198.5	5477.8
1199	5459.18	1199	20290.4	1199	27658.9	1199	5509.12
1199.5	5393.2	1199.5	20265.9	1199.5	27619.5	1199.5	5356.1
1200	5394.3	1200	20084.5	1200	27845.4	1200	5427.18
1200.5	5326.9	1200.5	20142.3	1200.5	27661.6	1200.5	5494.5
1201	5245.35	1201	20261.7	1201	27715.1	1201	5544.75
1201.5	5258.97	1201.5	20177.6	1201.5	28000.6	1201.5	5641.58
1202	5366.4	1202	20173.5	1202	28038.8	1202	5615.97
1202.5	5393.38	1202.5	19883.1	1202.5	27892.9	1202.5	5559.67
1203	5276.24	1203	19972.3	1203	27536.1	1203	5601.33
1203.5	5422.16	1203.5	20331.2	1203.5	27580.2	1203.5	5648.88
1204	5492.26	1204	20139.7	1204	27459	1204	5674.44
1204.5	5285.13	1204.5	20030.1	1204.5	27317.6	1204.5	5749.29
1205	5308.54	1205	19756.6	1205	27400.4	1205	5476.64
1205.5	5259.4	1205.5	19947.1	1205.5	27292.8	1205.5	5411.71
1206	5442.59	1206	20068.9	1206	27118.5	1206	5320.08
1206.5	5391	1206.5	20232.1	1206.5	26981.9	1206.5	5480.06
1207	5256.88	1207	19923.5	1207	27168.5	1207	5550.78
1207.5	5217.76	1207.5	19693.7	1207.5	27002	1207.5	5696.99
1208	5284.66	1208	19704.3	1208	26751.8	1208	5591.33
1208.5	5235.96	1208.5	19875.3	1208.5	26777.6	1208.5	5561.17
1209	5331.75	1209	19965.1	1209	26709.5	1209	5429.78
1209.5	5385.65	1209.5	20098.4	1209.5	27086.6	1209.5	5631.48
1210	5351.26	1210	20249.5	1210	26976.7	1210	5489.98
1210.5	5338.18	1210.5	19944.9	1210.5	26992.6	1210.5	5631.07
1211	5295.51	1211	19899.9	1211	26739.5	1211	5662.33
1211.5	5139.22	1211.5	19869	1211.5	26408.9	1211.5	5486.48
1212	5173.7	1212	19583	1212	26588.6	1212	5366.88
1212.5	5079.6	1212.5	19448.3	1212.5	26630.2	1212.5	5193.9
1213	5198.5	1213	19306.5	1213	26534.6	1213	5243.49
1213.5	5292.36	1213.5	19449.1	1213.5	26803.6	1213.5	5305.33
1214	5216.47	1214	19261.7	1214	26756.3	1214	5286.36
1214.5	5422.61	1214.5	19209.5	1214.5	26376	1214.5	5259.32
1215	5419.74	1215	19540.7	1215	26341.3	1215	5374.87
1215.5	5166.69	1215.5	19569.1	1215.5	26307	1215.5	5435.96
1216	5188.71	1216	19403.5	1216	26301.4	1216	5355.31
1216.5	5169.93	1216.5	19466.1	1216.5	26472.7	1216.5	5532.29
1217	5247.27	1217	19602.3	1217	26247.1	1217	5387.9
1217.5	5152.02	1217.5	19306	1217.5	26064.4	1217.5	5434.96
1218	5186.49	1218	19135.4	1218	25805.8	1218	5526.28
1218.5	5247.1	1218.5	18985	1218.5	26092.9	1218.5	5386.03
1219	5125.86	1219	18846.9	1219	26223.6	1219	5327.51
1219.5	5173.84	1219.5	19060.7	1219.5	26215.1	1219.5	5304.07
1220	5163.06	1220	19103.5	1220	26088.3	1220	5234.34
1220.5	4999.5	1220.5	19200.6	1220.5	25980.8	1220.5	5148.3
1221	4992.82	1221	19347.4	1221	25872.1	1221	5276.3
1221.5	5027.77	1221.5	19527.8	1221.5	25982.1	1221.5	5161.22
1222	5004.47	1222	19507.3	1222	25956.5	1222	5104.76
1222.5	5017.22	1222.5	19450.8	1222.5	26122.1	1222.5	5213.01
1223	5030.69	1223	19330.3	1223	26131.4	1223	5201.23
1223.5	5135.9	1223.5	19222.8	1223.5	25970.4	1223.5	5087.76
1224	5099.77	1224	19199.7	1224	25813.2	1224	5169.98
1224.5	5086.68	1224.5	19103.7	1224.5	25795.5	1224.5	5179.39
1225	4962.87	1225	19035.5	1225	25813.8	1225	5138.69
1225.5	4880.49	1225.5	18962.9	1225.5	25973.6	1225.5	5293.2
1226	4941.52	1226	19001.9	1226	25900.2	1226	5248.36
1226.5	4903.28	1226.5	18796.7	1226.5	25856.3	1226.5	5257.01
1227	4950.03	1227	18577.9	1227	25811.6	1227	5120.97
1227.5	4910.95	1227.5	18601.5	1227.5	25682.2	1227.5	5115.11
1228	4912.01	1228	18627	1228	25567.1	1228	5076.27
1228.5	5011.26	1228.5	18622.4	1228.5	25302	1228.5	5256.71
1229	5033.97	1229	18615.5	1229	25274.7	1229	5217.2
1229.5	4989.18	1229.5	18676.3	1229.5	25414.6	1229.5	5176.49
1230	5062.26	1230	18451.9	1230	25439.7	1230	5165.47
1230.5	5038.49	1230.5	18231.4	1230.5	25444.6	1230.5	4962.36
1231	4990.49	1231	18480.2	1231	25540	1231	4992.69
1231.5	4930.7	1231.5	18475.7	1231.5	25683.2	1231.5	5034.69
1232	4966.01	1232	18298.4	1232	25527.5	1232	5056.89
1232.5	5022.29	1232.5	18356.6	1232.5	25253.2	1232.5	4957.06
1233	4911.1	1233	18282.3	1233	25133.9	1233	4876.43
1233.5	4932.93	1233.5	18477.9	1233.5	24969	1233.5	5040.61
1234	4784.61	1234	18252.2	1234	25152.6	1234	5008.58
1234.5	4835.79	1234.5	18083.4	1234.5	24880.1	1234.5	5124.94
1235	4923.05	1235	18105.5	1235	24735.7	1235	5154.78
1235.5	4839.28	1235.5	18231	1235.5	24655	1235.5	5094.07
1236	4921.98	1236	18077.1	1236	24447.4	1236	5104.65
1236.5	4912.76	1236.5	18012.2	1236.5	24541	1236.5	5059.92
1237	4880.43	1237	18143.5	1237	24533.6	1237	5043.61
1237.5	4873.52	1237.5	18158.1	1237.5	24423.2	1237.5	5044.4
1238	4762.55	1238	18070.8	1238	24470.1	1238	4954.09
1238.5	4773.55	1238.5	17979.8	1238.5	24398	1238.5	4882.85
1239	4818.08	1239	17942.2	1239	24230.1	1239	4832.29
1239.5	4927.81	1239.5	17906.5	1239.5	24418.8	1239.5	4825.2
1240	4882.8	1240	17749.2	1240	24250.8	1240	4936.69
1240.5	4840.16	1240.5	17551.8	1240.5	24493.5	1240.5	4931.63
1241	4835.09	1241	17506.1	1241	24525.2	1241	5048.64
1241.5	4651.12	1241.5	17636.2	1241.5	24617.3	1241.5	4954.2
1242	4692.47	1242	17798.9	1242	24549.2	1242	4940.28
1242.5	4798.98	1242.5	17739.7	1242.5	24550.2	1242.5	4959.57
1243	4697.93	1243	17623.9	1243	24347	1243	4881.66
1243.5	4751.01	1243.5	17847.3	1243.5	24337.5	1243.5	4817.25
1244	4838.73	1244	17912.2	1244	24406.8	1244	4791.97
1244.5	4766.87	1244.5	17944.2	1244.5	24120.7	1244.5	4719.59
1245	4748.34	1245	17506.9	1245	24312.2	1245	4718.06
1245.5	4802.75	1245.5	17266.5	1245.5	24250.8	1245.5	4889.72
1246	4819.84	1246	17332.6	1246	24542	1246	4874.86
1246.5	4821.65	1246.5	17620	1246.5	24365.6	1246.5	4813.09
1247	4766.54	1247	17639.5	1247	24058.6	1247	4827.76
1247.5	4674.99	1247.5	17530.4	1247.5	24105.8	1247.5	4728.91
1248	4600.95	1248	17416.8	1248	24032.8	1248	4862.25
1248.5	4745.98	1248.5	17292.5	1248.5	23961.8	1248.5	4840.45
1249	4717.17	1249	17341.9	1249	23865.3	1249	4822.32
1249.5	4669.26	1249.5	17438.5	1249.5	23616.2	1249.5	4752.55
1250	4641.47	1250	17282.8	1250	23782.8	1250	4801.16
1250.5	4589.59	1250.5	17106.1	1250.5	23739.3	1250.5	4697.86
1251	4676.06	1251	17091.1	1251	23672.6	1251	4626.35
1251.5	4605.6	1251.5	17126.2	1251.5	23423.3	1251.5	4820.22
1252	4889.56	1252	17038.2	1252	23519.8	1252	4790.89
1252.5	4654.86	1252.5	17107.1	1252.5	23431	1252.5	4774.47
1253	4612.95	1253	16997	1253	23522.2	1253	4843.8
1253.5	4543.48	1253.5	17062.7	1253.5	23386.2	1253.5	4816.52
1254	4596.61	1254	17010	1254	23607	1254	4772.31
1254.5	4572.99	1254.5	17113.8	1254.5	23491.9	1254.5	4781.62
1255	4487.44	1255	17021	1255	23229.4	1255	4793.44
1255.5	4485.64	1255.5	16964.7	1255.5	22964	1255.5	4864.69
1256	4592.55	1256	17049.2	1256	22955.2	1256	4747.72
1256.5	4612.88	1256.5	17028.4	1256.5	23136.7	1256.5	4734.09
1257	4630.78	1257	17176.1	1257	23196.3	1257	4660.16
1257.5	4692.92	1257.5	17203	1257.5	23312.7	1257.5	4629.31
1258	4643.85	1258	17268.1	1258	23239.2	1258	4608.36
1258.5	4575.68	1258.5	17159.4	1258.5	23171.3	1258.5	4670.97
1259	4481	1259	17091.8	1259	22792.8	1259	4516.22
1259.5	4539.87	1259.5	17019.4	1259.5	22881.6	1259.5	4526.58
1260	4594.87	1260	16994.7	1260	22909.9	1260	4635.55
1260.5	4717.24	1260.5	16550.5	1260.5	23038.7	1260.5	4685.74
1261	4630.85	1261	16409	1261	23024.4	1261	4714.2
1261.5	4691.84	1261.5	16535.7	1261.5	22998.8	1261.5	4725.8
1262	4644.48	1262	16920.6	1262	22748.8	1262	4749.81
1262.5	4617.32	1262.5	16960	1262.5	22962	1262.5	4586.34
1263	4486.76	1263	16945.4	1263	22702.9	1263	4671.09
1263.5	4354.48	1263.5	16757.6	1263.5	22260.2	1263.5	4594.6
1264	4442.06	1264	16644.7	1264	22524	1264	4672.61
1264.5	4408.27	1264.5	16535.3	1264.5	22271.8	1264.5	4650.98
1265	4529.24	1265	16400.7	1265	22378	1265	4620.84
1265.5	4395.1	1265.5	16302	1265.5	22295.4	1265.5	4515.12
1266	4375.6	1266	16636	1266	22336.7	1266	4459.92
1266.5	4484.95	1266.5	16678	1266.5	22202.1	1266.5	4389.14
1267	4581.97	1267	16670.4	1267	22307.3	1267	4438.79
1267.5	4585.79	1267.5	16704	1267.5	22380.6	1267.5	4577.83
1268	4488.34	1268	16656.7	1268	22081.5	1268	4619.81
1268.5	4636.49	1268.5	16431.7	1268.5	21887.5	1268.5	4666.31
1269	4553.1	1269	16530.5	1269	21991.5	1269	4484.5
1269.5	4387.87	1269.5	16486	1269.5	22259.8	1269.5	4389.91
1270	4298.23	1270	16582.3	1270	22208.7	1270	4401.22
1270.5	4326.62	1270.5	16644.8	1270.5	22027.6	1270.5	4479.02
1271	4250.75	1271	16631.6	1271	22189	1271	4568.77
1271.5	4265.67	1271.5	16598.4	1271.5	22081	1271.5	4517.2
1272	4243.14	1272	16589.1	1272	22105.2	1272	4669.57
1272.5	4390.03	1272.5	16441	1272.5	22057.8	1272.5	4416.05
1273	4289.23	1273	16362.7	1273	21941.9	1273	4486.95
1273.5	4286.46	1273.5	16246	1273.5	21832.8	1273.5	4410.81
1274	4313.39	1274	16060.1	1274	21511.6	1274	4422.22
1274.5	4363.75	1274.5	15907.1	1274.5	21549.8	1274.5	4425.18
1275	4430.86	1275	15930.1	1275	21500.4	1275	4343.32
1275.5	4330.95	1275.5	15993.1	1275.5	21725	1275.5	4500.42
1276	4339.44	1276	15989.3	1276	21677	1276	4461.35
1276.5	4299.89	1276.5	16018.5	1276.5	21798.7	1276.5	4486.45
1277	4341.41	1277	15917	1277	21762.9	1277	4404.56
1277.5	4353.53	1277.5	16089.1	1277.5	21704.6	1277.5	4378.62
1278	4223.29	1278	16140.4	1278	21456.5	1278	4337.12
1278.5	4275.69	1278.5	15865.7	1278.5	21390	1278.5	4405.6
1279	4365.02	1279	15885.6	1279	21198.6	1279	4432.78
1279.5	4322.08	1279.5	16241.5	1279.5	21313.6	1279.5	4442.83
1280	4200.9	1280	16112.6	1280	21208.8	1280	4391.29
1280.5	4271.26	1280.5	15891.2	1280.5	21266.1	1280.5	4475.74
1281	4236.57	1281	15716.1	1281	21342.6	1281	4465.2
1281.5	4255.39	1281.5	15631.6	1281.5	21295.9	1281.5	4425.68
1282	4130.85	1282	15643.4	1282	21250.2	1282	4396.29
1282.5	4141.53	1282.5	15644	1282.5	21509.7	1282.5	4437.93
1283	4024.91	1283	15638.7	1283	21586.4	1283	4220.06
1283.5	4045.17	1283.5	15535.4	1283.5	21347.2	1283.5	4343.63
1284	4114.07	1284	15505.6	1284	21153.3	1284	4293.49
1284.5	4227.61	1284.5	15920.6	1284.5	21129	1284.5	4331.27
1285	4224.18	1285	15830.9	1285	21180.5	1285	4325.95
1285.5	4265.26	1285.5	15733.8	1285.5	21067	1285.5	4212.55
1286	4186.18	1286	15744.1	1286	20878.7	1286	4256.88
1286.5	4186.89	1286.5	15555.5	1286.5	20974.3	1286.5	4299.84
1287	4069.67	1287	15307.8	1287	21256.9	1287	4364.59
1287.5	4167.67	1287.5	15576.2	1287.5	21203.8	1287.5	4193.74
1288	4229.54	1288	15461.8	1288	21014.5	1288	4168.37
1288.5	4227.02	1288.5	15552.5	1288.5	20586.4	1288.5	4161.44
1289	4217.49	1289	15350.2	1289	20460.5	1289	4200.01
1289.5	4065.14	1289.5	15490.4	1289.5	20690.8	1289.5	4155.17
1290	4047.62	1290	15254.4	1290	20939.9	1290	4155.47
1290.5	3980.42	1290.5	15109.7	1290.5	20568.1	1290.5	4271.75
1291	4024.89	1291	15485.9	1291	20492.3	1291	4314
1291.5	3991.34	1291.5	15576.3	1291.5	20645.9	1291.5	4333.19
1292	3887.88	1292	15263	1292	20865	1292	4051.86
1292.5	3969.76	1292.5	15516.7	1292.5	20724.1	1292.5	4021.63
1293	3974.5	1293	15484.7	1293	20787.8	1293	4047.26
1293.5	4029.28	1293.5	15369.4	1293.5	20498.6	1293.5	4039.32
1294	4029.77	1294	15038	1294	20573.7	1294	4081.59
1294.5	4088.88	1294.5	15033.4	1294.5	20536.1	1294.5	4292.94
1295	4082.19	1295	14890.4	1295	20334	1295	4288.27
1295.5	4024.52	1295.5	15040.4	1295.5	20180	1295.5	4146.73
1296	4055.75	1296	15173.4	1296	20252.1	1296	4209.04
1296.5	3999.65	1296.5	15191.9	1296.5	20407.5	1296.5	4068.75
1297	4059.88	1297	15190.7	1297	20580.9	1297	3936.97
1297.5	4106.23	1297.5	15123.1	1297.5	20604.9	1297.5	4061.21
1298	3920.89	1298	15094.6	1298	20459.1	1298	4001.97
1298.5	3891.19	1298.5	15048.9	1298.5	20179	1298.5	4059.93
1299	3835.56	1299	14755.3	1299	20354.4	1299	4091.02
1299.5	3917.17	1299.5	14811.9	1299.5	19944.5	1299.5	4081.43
1300	3882.51	1300	15169	1300	20086	1300	4172.38
1300.5	3973.88	1300.5	15170.5	1300.5	19965.3	1300.5	4187.9
1301	4130.31	1301	15233	1301	19941.8	1301	4132.79
1301.5	4057	1301.5	15122.9	1301.5	19992.3	1301.5	4052.94
1302	4039.95	1302	15152.7	1302	19979.8	1302	4235.39
1302.5	4111.58	1302.5	14901.7	1302.5	19995.1	1302.5	4126.62
1303	4083.17	1303	14682.3	1303	20044.3	1303	4026.53
1303.5	4071.07	1303.5	14562.4	1303.5	20196.6	1303.5	4104.48
1304	4050.61	1304	14787.4	1304	20033.8	1304	4131.06
1304.5	3935.04	1304.5	14799.8	1304.5	19875.3	1304.5	4070.57
1305	4087.14	1305	14744.8	1305	20072.9	1305	4100.08
1305.5	3960.47	1305.5	14699.5	1305.5	20053	1305.5	4080.53
1306	3933.27	1306	14681.5	1306	19663.3	1306	4086.09
1306.5	3946.19	1306.5	14588	1306.5	19661.7	1306.5	4102.05
1307	3887.06	1307	14455.8	1307	19651.9	1307	4146.42
1307.5	3813.82	1307.5	14388.9	1307.5	19981.2	1307.5	4037.34
1308	3893.2	1308	14359	1308	19962.7	1308	3996.22
1308.5	3952.64	1308.5	14319.6	1308.5	19779.8	1308.5	4026.77
1309	3865.39	1309	14260.8	1309	19791.2	1309	4044.06
1309.5	3959.16	1309.5	14288.1	1309.5	19671.6	1309.5	4087.42
1310	3905.46	1310	14271.3	1310	19479.8	1310	3964.64
1310.5	3804.85	1310.5	14569.6	1310.5	19404.6	1310.5	3870.99
1311	3827.14	1311	14550.7	1311	19267.6	1311	4047.48
1311.5	3781.39	1311.5	14490	1311.5	19136.5	1311.5	4019.4
1312	3939.52	1312	14263.8	1312	19172.2	1312	4112.54
1312.5	4055.01	1312.5	14122.2	1312.5	19386.9	1312.5	4100.35
1313	3956.33	1313	14089.3	1313	19257.8	1313	4036.5
1313.5	4027.86	1313.5	14242.5	1313.5	19174.8	1313.5	4004.49
1314	3894.93	1314	14289.2	1314	19100.7	1314	3883.26
1314.5	3785.54	1314.5	14123.4	1314.5	18970.8	1314.5	3892.74
1315	3801.86	1315	14213.6	1315	19199.4	1315	3947.48
1315.5	3851.55	1315.5	14368.2	1315.5	19037.8	1315.5	3939.15
1316	3848.39	1316	14247.2	1316	19290.6	1316	3886.7
1316.5	3741.71	1316.5	14293.7	1316.5	19015.5	1316.5	3927.43
1317	3628.17	1317	14443.5	1317	19024.4	1317	3883.61
1317.5	3617.38	1317.5	14208.6	1317.5	19269.6	1317.5	4047.13
1318	3673.19	1318	14014.7	1318	19185	1318	4037.27
1318.5	3643.05	1318.5	14057.8	1318.5	19464.7	1318.5	3861.14
1319	3789.18	1319	13855.1	1319	19487.7	1319	3837.56
1319.5	3913.76	1319.5	13913.2	1319.5	19508.6	1319.5	4018.74
1320	3877.98	1320	13966.2	1320	19282	1320	3858.26
1320.5	3817.6	1320.5	13979.3	1320.5	19137.6	1320.5	3768.39
1321	3787.37	1321	13886.8	1321	19068.4	1321	3860.22
1321.5	3808.02	1321.5	13847.7	1321.5	18775.5	1321.5	3765.8
1322	3682.71	1322	13643.2	1322	18979.7	1322	3765.52
1322.5	3591.72	1322.5	13840.7	1322.5	18991.9	1322.5	3828.21
1323	3615.59	1323	14021.3	1323	18938.5	1323	3847.66
1323.5	3772.07	1323.5	13872.4	1323.5	19041	1323.5	3783.69
1324	3784.56	1324	13779.1	1324	18871.9	1324	3734.41
1324.5	3765.43	1324.5	13995.1	1324.5	18676.5	1324.5	3638.51
1325	3748.01	1325	14060.2	1325	18753.9	1325	3707.93
1325.5	3799.25	1325.5	13687.1	1325.5	18693.5	1325.5	3740.32
1326	3697.22	1326	13779.1	1326	18703.1	1326	3930.13
1326.5	3702.59	1326.5	13791.8	1326.5	18787.4	1326.5	3961.68
1327	3730.46	1327	13672.5	1327	18793.5	1327	3884.65
1327.5	3608.67	1327.5	13805.8	1327.5	18870.6	1327.5	3826.4
1328	3567.93	1328	13848.9	1328	18784	1328	3859.86
1328.5	3645.04	1328.5	13765.3	1328.5	18700	1328.5	3739.56
1329	3750.35	1329	13744.9	1329	18774.2	1329	3754.7
1329.5	3699.8	1329.5	13779	1329.5	18731.3	1329.5	3677.14
1330	3636.53	1330	13826.8	1330	18692.5	1330	3792.17
1330.5	3753.53	1330.5	13918.2	1330.5	18509.5	1330.5	3653.44
1331	3672.06	1331	13698.3	1331	18250.4	1331	3645.95
1331.5	3586.83	1331.5	13719	1331.5	18506.4	1331.5	3580.55
1332	3604.22	1332	13674.1	1332	18449.7	1332	3670.85
1332.5	3557.16	1332.5	13711.4	1332.5	18062.9	1332.5	3708.79
1333	3488.7	1333	13625.9	1333	18055.9	1333	3559.07
1333.5	3494.89	1333.5	13435.3	1333.5	18175.8	1333.5	3700.86
1334	3467.16	1334	13480.2	1334	18005	1334	3679.58
1334.5	3346.99	1334.5	13515.5	1334.5	18266.7	1334.5	3778.26
1335	3409.72	1335	13550.8	1335	18223.4	1335	3720.78
1335.5	3436.07	1335.5	13507.1	1335.5	18051.2	1335.5	3709.8
1336	3437.95	1336	13547	1336	18010.2	1336	3771.76
1336.5	3471.4	1336.5	13293.5	1336.5	17885.2	1336.5	3725.5
1337	3480.23	1337	13382.9	1337	18077.4	1337	3760.68
1337.5	3495.07	1337.5	13433.3	1337.5	18197.8	1337.5	3796.71
1338	3469.4	1338	13441.5	1338	18106.2	1338	3878.63
1338.5	3407.78	1338.5	13407.1	1338.5	18224.2	1338.5	3713.8
1339	3544.41	1339	13342.6	1339	18300.7	1339	3658.12
1339.5	3717.35	1339.5	13238.3	1339.5	18082.6	1339.5	3538.25
1340	3557.78	1340	13208	1340	17879.8	1340	3642.52
1340.5	3506.06	1340.5	13275.6	1340.5	17927.7	1340.5	3592.28
1341	3583.5	1341	13504.7	1341	17866.4	1341	3589.74
1341.5	3614.74	1341.5	13306.6	1341.5	17847.5	1341.5	3523.62
1342	3584.95	1342	13090.3	1342	17995.8	1342	3570.43
1342.5	3597.55	1342.5	12907.1	1342.5	18279.2	1342.5	3561.29
1343	3560.3	1343	12807.1	1343	17986.2	1343	3634.27
1343.5	3537.75	1343.5	12751.4	1343.5	17932.3	1343.5	3614.34
1344	3589.22	1344	12986.6	1344	17899.5	1344	3633.22
1344.5	3572.09	1344.5	12861.3	1344.5	17730.3	1344.5	3604.36
1345	3636.46	1345	13118.8	1345	17800.2	1345	3576.72
1345.5	3622.07	1345.5	13072.1	1345.5	17727.7	1345.5	3581.5
1346	3479.2	1346	13119.8	1346	17585.5	1346	3661.88
1346.5	3632.92	1346.5	13122.7	1346.5	17498.7	1346.5	3648.98
1347	3525.86	1347	12831.5	1347	17390.3	1347	3725
1347.5	3489.75	1347.5	12713.9	1347.5	17605	1347.5	3690.39
1348	3470.95	1348	12828.6	1348	17609.5	1348	3640.49
1348.5	3414.26	1348.5	12998.2	1348.5	17596.5	1348.5	3599.81
1349	3545.03	1349	13095.5	1349	17632.3	1349	3677.08
1349.5	3556.72	1349.5	13025.3	1349.5	17549	1349.5	3672.71
1350	3539.88	1350	13028.6	1350	17528.5	1350	3846
1350.5	3569.23	1350.5	13039.8	1350.5	17455.2	1350.5	3726.33
1351	3528.63	1351	13120.1	1351	17150	1351	3671.52
1351.5	3400.19	1351.5	12955.2	1351.5	17343.9	1351.5	3550.32
1352	3486.01	1352	12921.7	1352	17481.1	1352	3521.85
1352.5	3505.23	1352.5	12853	1352.5	17622.6	1352.5	3644.73
1353	3434.82	1353	12776.3	1353	17336.2	1353	3540.95
1353.5	3480.77	1353.5	12847.6	1353.5	17487.4	1353.5	3520.88
1354	3630.4	1354	12629.7	1354	17325.8	1354	3553.03
1354.5	3638.92	1354.5	12528.3	1354.5	17044.5	1354.5	3588
1355	3531.14	1355	12541.7	1355	16865.4	1355	3429.03
1355.5	3525.6	1355.5	12646.2	1355.5	16858.5	1355.5	3495.02
1356	3488.88	1356	12553.2	1356	17068.5	1356	3572.44
1356.5	3412.98	1356.5	12623.1	1356.5	17062.7	1356.5	3556.01
1357	3467.47	1357	12459.2	1357	17170.5	1357	3522.26
1357.5	3543.66	1357.5	12454.7	1357.5	17009	1357.5	3546.98
1358	3468.12	1358	12674.4	1358	16976.9	1358	3552.55
1358.5	3462.15	1358.5	12523.6	1358.5	16907.4	1358.5	3479.35
1359	3439.41	1359	12532.9	1359	16767.6	1359	3425.04
1359.5	3506.51	1359.5	12608.7	1359.5	16695.2	1359.5	3593.7
1360	3566.71	1360	12619.1	1360	16836.2	1360	3535.04
1360.5	3561.31	1360.5	12674.6	1360.5	16813.2	1360.5	3520.37
1361	3402.27	1361	12484.2	1361	16681.6	1361	3493.46
1361.5	3374.5	1361.5	12567.9	1361.5	16598.7	1361.5	3576.99
1362	3270.57	1362	12524.2	1362	16565.3	1362	3474.67
1362.5	3368.59	1362.5	12619.7	1362.5	16832.8	1362.5	3440.6
1363	3410.66	1363	12607.8	1363	16901	1363	3566.96
1363.5	3355.43	1363.5	12613.9	1363.5	16822.7	1363.5	3485.56
1364	3195.13	1364	12750.7	1364	16742.8	1364	3432.84
1364.5	3310.87	1364.5	12384.2	1364.5	16873.3	1364.5	3440.6
1365	3285.08	1365	12271.1	1365	16617.6	1365	3531.34
1365.5	3311.05	1365.5	12423.9	1365.5	16409.5	1365.5	3531.88
1366	3321.88	1366	12393.3	1366	16313.8	1366	3515.37
1366.5	3295.04	1366.5	12272.1	1366.5	16232.6	1366.5	3537.14
1367	3302.06	1367	12125.6	1367	16533.2	1367	3576.01
1367.5	3291.04	1367.5	12042.1	1367.5	16634.9	1367.5	3630.89
1368	3307.02	1368	11992.9	1368	16540.8	1368	3616.5
1368.5	3258.98	1368.5	12062	1368.5	16415.4	1368.5	3576.74
1369	3341.47	1369	12166.8	1369	16409.3	1369	3535.47
1369.5	3214.02	1369.5	11952.4	1369.5	16205.1	1369.5	3429.98
1370	3307.13	1370	12142.5	1370	16260.5	1370	3332.69
1370.5	3307.73	1370.5	12073	1370.5	16432.1	1370.5	3344.25
1371	3223.26	1371	12075.8	1371	16195	1371	3392.53
1371.5	3278.08	1371.5	12159.2	1371.5	16382.1	1371.5	3407.93
1372	3305.57	1372	12251.9	1372	16444.9	1372	3362.48
1372.5	3180.96	1372.5	12154.7	1372.5	16356.9	1372.5	3436.76
1373	3175.03	1373	11959.5	1373	16401.1	1373	3313.96
1373.5	3047.93	1373.5	11949.5	1373.5	16504.5	1373.5	3335.94
1374	3229.25	1374	11950.1	1374	16608	1374	3521.15
1374.5	3248.54	1374.5	12104	1374.5	16513.2	1374.5	3446.66
1375	3167.82	1375	12138.5	1375	16478.6	1375	3331.39
1375.5	3121.06	1375.5	12076.9	1375.5	16301.6	1375.5	3255.93
1376	3178.19	1376	12069.8	1376	16204.5	1376	3281.75
1376.5	3104.18	1376.5	11784.2	1376.5	16096.5	1376.5	3382.25
1377	3170.39	1377	11811.2	1377	15992.3	1377	3354.54
1377.5	3184.89	1377.5	11714.2	1377.5	15832.4	1377.5	3214.56
1378	3282.97	1378	11926.6	1378	16179.4	1378	3202.39
1378.5	3295.98	1378.5	12016.5	1378.5	16248.7	1378.5	3207.18
1379	3271.99	1379	11976.8	1379	16128.2	1379	3266.74
1379.5	3218.57	1379.5	11736.8	1379.5	16115.6	1379.5	3117.76
1380	3264.72	1380	11847.6	1380	15926.9	1380	3270.14
1380.5	3192.88	1380.5	11863.1	1380.5	15956.7	1380.5	3240.57
1381	3245.46	1381	12006	1381	15953.7	1381	3223.66
1381.5	3294.37	1381.5	11941.1	1381.5	15715.8	1381.5	3153.35
1382	3279.19	1382	11758.5	1382	15630.7	1382	3125.81
1382.5	3189.44	1382.5	11760.7	1382.5	15828.3	1382.5	3221.96
1383	3241.89	1383	11783	1383	15942.6	1383	3353.08
1383.5	3096.85	1383.5	11641	1383.5	15923	1383.5	3290.81
1384	3118.75	1384	11743.1	1384	15991.6	1384	3241.43
1384.5	3079.35	1384.5	11723.9	1384.5	15681.6	1384.5	3218.47
1385	3036.28	1385	11613.8	1385	15636	1385	3302.38
1385.5	3066.85	1385.5	11643.3	1385.5	15712.6	1385.5	3176.93
1386	3057.78	1386	11429.2	1386	16149.1	1386	3126.02
1386.5	3048.44	1386.5	11453.2	1386.5	15866.7	1386.5	3132.6
1387	3040.54	1387	11605.2	1387	15783.1	1387	3043.42
1387.5	3096.62	1387.5	11537.5	1387.5	15524.2	1387.5	3208.27
1388	3001.01	1388	11347.2	1388	15398.1	1388	3168.16
1388.5	3031.53	1388.5	11412.9	1388.5	15322.5	1388.5	3251.69
1389	3108.96	1389	11536	1389	15502.3	1389	3226.16
1389.5	3033.77	1389.5	11716.8	1389.5	15818	1389.5	3226.72
1390	3013.17	1390	11576.7	1390	15912	1390	3155.9
1390.5	3138.89	1390.5	11322	1390.5	15918.7	1390.5	3084.87
1391	3073.17	1391	11347.1	1391	15437.5	1391	3114.49
1391.5	3058.07	1391.5	11343.2	1391.5	15530.8	1391.5	3154.3
1392	3000.34	1392	11497.2	1392	15470.7	1392	3207.03
1392.5	2983.05	1392.5	11433.3	1392.5	15450.1	1392.5	3031.12
1393	3081.36	1393	11345.8	1393	15575.1	1393	3083.86
1393.5	3153.5	1393.5	11383.2	1393.5	15581.1	1393.5	3082.92
1394	3144.07	1394	11363.5	1394	15536.8	1394	3052.08
1394.5	3102.03	1394.5	11451.3	1394.5	15221	1394.5	3014.16
1395	3011.23	1395	11408.7	1395	15281.7	1395	3126.26
1395.5	3102.28	1395.5	11293	1395.5	15281.5	1395.5	3148.78
1396	3107.48	1396	11389.7	1396	15310.2	1396	3231.02
1396.5	3153.61	1396.5	11469.8	1396.5	15260.2	1396.5	3199.99
1397	3018.53	1397	11282.9	1397	15282.5	1397	3205.04
1397.5	2971.36	1397.5	11206.9	1397.5	15338.5	1397.5	3168.74
1398	3072.99	1398	11187.1	1398	15200.5	1398	3262.45
1398.5	2937.23	1398.5	11141.4	1398.5	15230.5	1398.5	3261.22
1399	2944.74	1399	11279.7	1399	15299.1	1399	3150.76
1399.5	3040.09	1399.5	11107.9	1399.5	15121.3	1399.5	3105.12
1400	3030.83	1400	11027	1400	14955.1	1400	3077.07
1400.5	3101.59	1400.5	11081.9	1400.5	14979.9	1400.5	2994.43
1401	3078.16	1401	11119.4	1401	14610.2	1401	3033.76
1401.5	3031.95	1401.5	11210.8	1401.5	14848.1	1401.5	3246.35
1402	3045.22	1402	11219.4	1402	14814	1402	3184.62
1402.5	3037.31	1402.5	11268.9	1402.5	15017.6	1402.5	2985.7
1403	3147.86	1403	11447.3	1403	15002.1	1403	2996.49
1403.5	3112.7	1403.5	11055.7	1403.5	15165.6	1403.5	2976.66
1404	3041.47	1404	11071.7	1404	15209.2	1404	2953.56
1404.5	3053.35	1404.5	10925.3	1404.5	15066	1404.5	3039.68
1405	3009.05	1405	10944.8	1405	14658	1405	3116.29
1405.5	3190.91	1405.5	10981.7	1405.5	14649.9	1405.5	3150
1406	3113.92	1406	10907.1	1406	14646.7	1406	3142.16
1406.5	2937.16	1406.5	11023.5	1406.5	14638.6	1406.5	3060.02
1407	2983.48	1407	11001.8	1407	14806.8	1407	3065.1
1407.5	2989.39	1407.5	11069.6	1407.5	14677.3	1407.5	3127.01
1408	2978	1408	11246.8	1408	14765.7	1408	3059.98
1408.5	2919.14	1408.5	11109.9	1408.5	14735.1	1408.5	3111.33
1409	2864.38	1409	11044	1409	14600.2	1409	3075.14
1409.5	2858.1	1409.5	10916.5	1409.5	14579.3	1409.5	2987.49
1410	2874.91	1410	10764.9	1410	14564.1	1410	2977.26
1410.5	2943.46	1410.5	10854.4	1410.5	14700	1410.5	3000.98
1411	2944.96	1411	10932.3	1411	14699.3	1411	3039.61
1411.5	2908.82	1411.5	10630.4	1411.5	14690.6	1411.5	3140.38
1412	2930.65	1412	10808.4	1412	14636.1	1412	3008.58
1412.5	2925.73	1412.5	10834.8	1412.5	14558	1412.5	2999.96
1413	2915.41	1413	10896.1	1413	14738.4	1413	2826.66
1413.5	2915.11	1413.5	10725.5	1413.5	14751.1	1413.5	2822.14
1414	2923.91	1414	10701.3	1414	14544.5	1414	2938.75
1414.5	2976.26	1414.5	10693.6	1414.5	14495.6	1414.5	2949.47
1415	2937.44	1415	10677.1	1415	14475.6	1415	2915.38
1415.5	2837.55	1415.5	10574.8	1415.5	14558	1415.5	3022.09
1416	2820	1416	10655.3	1416	14228.8	1416	2977.7
1416.5	2884.16	1416.5	10910	1416.5	14250.1	1416.5	2885.16
1417	2906.2	1417	10761.8	1417	14364.5	1417	2791.29
1417.5	2949.23	1417.5	10780.6	1417.5	14091	1417.5	2786.47
1418	2956.06	1418	10671.5	1418	13993	1418	2788.14
1418.5	2983.01	1418.5	10696.5	1418.5	14013	1418.5	2818.2
1419	2961.98	1419	10488.8	1419	14009.7	1419	2924.53
1419.5	2911.16	1419.5	10611.4	1419.5	14069	1419.5	2940.2
1420	2918.94	1420	10636.7	1420	14075.7	1420	2910.93
1420.5	2919.85	1420.5	10501	1420.5	14136.7	1420.5	2827.49
1421	2865.67	1421	10558	1421	14395.7	1421	2837.4
1421.5	2945.65	1421.5	10538.8	1421.5	14375.5	1421.5	2839.38
1422	2784.14	1422	10638.7	1422	14237.1	1422	2860.72
1422.5	2850.99	1422.5	10609.7	1422.5	14200.8	1422.5	2973.34
1423	2748.41	1423	10532.8	1423	14274.6	1423	3056.67
1423.5	2781.62	1423.5	10656.6	1423.5	14389.1	1423.5	2998.62
1424	2862.45	1424	10616.9	1424	14339.6	1424	3047.81
1424.5	2805.26	1424.5	10398.4	1424.5	14145.2	1424.5	3106.65
1425	2671.95	1425	10368.5	1425	14040.3	1425	3076.39
1425.5	2629.78	1425.5	10518.8	1425.5	14224.4	1425.5	3068.32
1426	2640.86	1426	10378.4	1426	14361.9	1426	3033.62
1426.5	2685.56	1426.5	10304.9	1426.5	14185.7	1426.5	3195.72
1427	2643.89	1427	10373.2	1427	14141.1	1427	3379.2
1427.5	2829.71	1427.5	10359.5	1427.5	14246.6	1427.5	3248.87
1428	2807.85	1428	10502	1428	13957.8	1428	3262.92
1428.5	2804.68	1428.5	10406.1	1428.5	13773.5	1428.5	3313.95
1429	2853.45	1429	10468.4	1429	13619.2	1429	3298.03
1429.5	2921.76	1429.5	10533.2	1429.5	13614.2	1429.5	3254.28
1430	3040.27	1430	10190.6	1430	13896.2	1430	3244.99
1430.5	2851.16	1430.5	10133.4	1430.5	13729.2	1430.5	3243.95
1431	2988.71	1431	10277	1431	13978.3	1431	3190.46
1431.5	3112.02	1431.5	10341.6	1431.5	14026.9	1431.5	3268.87
1432	3123.67	1432	10338.8	1432	14069.7	1432	3239.3
1432.5	3119.02	1432.5	10325.7	1432.5	14078.5	1432.5	3157.4
1433	3228.2	1433	10320.9	1433	13921.9	1433	3230.91
1433.5	3234.35	1433.5	10354	1433.5	13858.5	1433.5	3318.4
1434	3100.17	1434	10376.3	1434	13942.7	1434	3303.34
1434.5	3220.11	1434.5	10256.3	1434.5	13978.8	1434.5	3180.7
1435	3258.5	1435	10012.9	1435	13666	1435	3292.97
1435.5	3177.21	1435.5	10174.1	1435.5	13525.4	1435.5	3282.63
1436	3274	1436	10198	1436	13684.3	1436	3207.93
1436.5	3249.12	1436.5	10297.1	1436.5	13825.3	1436.5	3271.23
1437	3318.67	1437	10342	1437	13770.5	1437	3133.93
1437.5	3195.32	1437.5	10359	1437.5	13908.5	1437.5	3141.02
1438	3094.55	1438	10352	1438	13773.7	1438	3210.85
1438.5	3247.44	1438.5	10302.9	1438.5	13808.7	1438.5	3162.15
1439	3206.93	1439	10358.1	1439	13731.3	1439	3084.11
1439.5	3220.29	1439.5	10487.3	1439.5	13789.2	1439.5	3046.41
1440	3224.21	1440	10693.1	1440	13716.8	1440	3007.39
1440.5	3221.99	1440.5	10672	1440.5	13704.5	1440.5	3030.59
1441	3156.38	1441	10506.7	1441	13746.8	1441	3145.02
1441.5	3117.58	1441.5	10453.8	1441.5	13805.4	1441.5	3087.11
1442	3100.33	1442	10653.8	1442	13886.1	1442	3166.38
1442.5	3191.51	1442.5	10558.3	1442.5	13853.1	1442.5	3151.7
1443	3110.58	1443	10543.7	1443	13902.5	1443	3269.68
1443.5	3011.93	1443.5	10534.6	1443.5	13941.6	1443.5	3219.89
1444	3072.43	1444	10387.1	1444	13859.8	1444	3146.94
1444.5	3073.35	1444.5	10493.2	1444.5	13804.8	1444.5	3064.47
1445	3022.42	1445	10503.2	1445	14032.7	1445	3097.84
1445.5	3079.22	1445.5	10396.6	1445.5	14123.9	1445.5	2938.8
1446	3201.88	1446	10423.5	1446	14070.9	1446	2985.66
1446.5	3239.96	1446.5	10447	1446.5	14045.8	1446.5	3133.29
1447	3234.95	1447	10584.2	1447	14088.3	1447	3188.76
1447.5	3215.07	1447.5	10552.5	1447.5	13990	1447.5	3047.65
1448	3212.8	1448	10363.1	1448	13893	1448	3126.18
1448.5	3114.2	1448.5	10243.4	1448.5	13910.8	1448.5	3097.21
1449	3107.56	1449	10122.7	1449	13902.2	1449	3024.06
1449.5	3056.87	1449.5	10204.9	1449.5	13620.5	1449.5	3138.17
1450	3135.41	1450	10318.4	1450	13538	1450	3056.93
1450.5	3138.5	1450.5	10469.8	1450.5	13516.1	1450.5	3006.27
1451	2944.66	1451	10380.9	1451	13602.2	1451	2978.83
1451.5	3159.16	1451.5	10188.5	1451.5	13690.5	1451.5	2920.81
1452	3124.67	1452	9962.54	1452	13512.4	1452	2838.43
1452.5	2963.07	1452.5	9972.58	1452.5	13564.6	1452.5	2981.25
1453	3033.77	1453	10180.4	1453	13484.6	1453	3027.38
1453.5	2937.46	1453.5	10138.7	1453.5	13641.8	1453.5	3052.58
1454	2851.63	1454	10053.8	1454	13683.2	1454	3025.49
1454.5	2807.13	1454.5	10090.2	1454.5	13534.9	1454.5	3002.61
1455	2837.24	1455	10087.3	1455	13567.1	1455	2998.92
1455.5	2815.52	1455.5	9979.16	1455.5	13592	1455.5	3031.64
1456	3005.46	1456	9998.64	1456	13383	1456	3013.97
1456.5	2979.05	1456.5	10121.8	1456.5	13539.9	1456.5	2978.79
1457	2980.62	1457	10267.7	1457	13639.9	1457	2877.72
1457.5	3014.78	1457.5	9902.02	1457.5	13458	1457.5	2786.86
1458	2856	1458	9807.27	1458	13258.4	1458	2831.57
1458.5	2807.94	1458.5	9625.27	1458.5	13296.3	1458.5	2837.66
1459	2929.32	1459	9849.29	1459	13226.9	1459	2845.82
1459.5	2800.2	1459.5	9954.02	1459.5	13212.4	1459.5	2753.47
1460	2826.29	1460	10119.5	1460	13194.1	1460	2722.97
1460.5	2768.04	1460.5	9922.23	1460.5	13069.5	1460.5	2634.03
1461	2817.69	1461	10003.7	1461	13030.1	1461	2642.48
1461.5	2713.29	1461.5	9761.83	1461.5	13272.3	1461.5	2669.6
1462	2820.74	1462	9725.67	1462	13226.2	1462	2635.78
1462.5	2863.92	1462.5	9621.76	1462.5	13162.5	1462.5	2681.81
1463	2622.98	1463	9853.54	1463	13220.6	1463	2722.61
1463.5	2652.56	1463.5	10056.6	1463.5	13115.1	1463.5	2684.45
1464	2684.49	1464	9920.09	1464	12941.2	1464	2690.53
1464.5	2684.8	1464.5	9724.94	1464.5	12840.6	1464.5	2679.52
1465	2685.25	1465	9547.98	1465	12860.2	1465	2608.39
1465.5	2656.1	1465.5	9708.11	1465.5	12985.9	1465.5	2669.67
1466	2719.21	1466	9454.08	1466	12976.3	1466	2667.24
1466.5	2578.88	1466.5	9591.67	1466.5	12962.5	1466.5	2679.88
1467	2537.8	1467	9578.82	1467	12957.7	1467	2710.47
1467.5	2506.32	1467.5	9611.64	1467.5	12918.7	1467.5	2694.33
1468	2453.85	1468	9760.44	1468	12801	1468	2598.38
1468.5	2542.98	1468.5	9600.43	1468.5	12913.3	1468.5	2626.59
1469	2498.84	1469	9300.35	1469	12786.5	1469	2658.89
1469.5	2468.43	1469.5	9202.04	1469.5	12867.1	1469.5	2594.88
1470	2552.46	1470	9193.9	1470	12536	1470	2545.44
1470.5	2604.76	1470.5	9257.45	1470.5	12548.7	1470.5	2648.14
1471	2636.29	1471	9116.03	1471	12587.5	1471	2521.06
1471.5	2489.55	1471.5	9014.9	1471.5	12629.5	1471.5	2500.25
1472	2406.93	1472	9130.25	1472	12405.3	1472	2444.72
1472.5	2336.64	1472.5	9075.8	1472.5	12396.9	1472.5	2537.03
1473	2457.52	1473	8921.67	1473	12494.9	1473	2551.16
1473.5	2422.55	1473.5	8821.36	1473.5	12546.1	1473.5	2551.63
1474	2474.72	1474	8971.11	1474	12560.9	1474	2505.3
1474.5	2573.3	1474.5	9282.1	1474.5	12728.5	1474.5	2435.91
1475	2436.5	1475	9233.48	1475	12632.3	1475	2384.78
1475.5	2552.36	1475.5	9232.9	1475.5	12574.7	1475.5	2398.5
1476	2527.35	1476	9160.02	1476	12366.6	1476	2414.2
1476.5	2525.96	1476.5	9152.79	1476.5	12291.2	1476.5	2437.99
1477	2372.21	1477	9146.35	1477	12102.6	1477	2431.51
1477.5	2393.95	1477.5	9213.91	1477.5	12158.3	1477.5	2426.54
1478	2446.56	1478	9228.93	1478	12203.6	1478	2497
1478.5	2432.85	1478.5	9236.06	1478.5	12279.4	1478.5	2393.79
1479	2477.59	1479	9131.66	1479	12446.9	1479	2411.59
1479.5	2396.86	1479.5	9186.64	1479.5	12235.1	1479.5	2447.46
1480	2498.89	1480	9098.04	1480	12310.9	1480	2441.31
1480.5	2472.63	1480.5	8855.67	1480.5	12202.8	1480.5	2421.22
1481	2495.19	1481	8986.58	1481	12104.7	1481	2344.21
1481.5	2372.95	1481.5	9072.02	1481.5	11950.8	1481.5	2312.71
1482	2407.21	1482	9129.37	1482	11881.1	1482	2356.63
1482.5	2420.61	1482.5	9225	1482.5	12010.3	1482.5	2414.36
1483	2368.14	1483	9120.66	1483	12285.3	1483	2319.94
1483.5	2301.75	1483.5	8792.4	1483.5	12046.7	1483.5	2434.01
1484	2282.68	1484	8985.47	1484	12119.9	1484	2456.24
1484.5	2336	1484.5	8938	1484.5	11867.4	1484.5	2481.95
1485	2339.32	1485	8989.67	1485	11768.8	1485	2465.39
1485.5	2237.12	1485.5	8936.51	1485.5	11681.4	1485.5	2307.63
1486	2291.95	1486	8968.47	1486	11788.8	1486	2367.07
1486.5	2240.44	1486.5	9044.83	1486.5	11952.3	1486.5	2482.85
1487	2289.41	1487	8878.73	1487	11913.4	1487	2449.28
1487.5	2340.42	1487.5	8909.37	1487.5	12164.8	1487.5	2468.11
1488	2340.71	1488	8880.55	1488	12062.3	1488	2521.24
1488.5	2316.21	1488.5	8965.65	1488.5	12009.2	1488.5	2477.77
1489	2300.87	1489	9005.1	1489	11951.3	1489	2449.09
1489.5	2329.15	1489.5	8988.42	1489.5	12038.3	1489.5	2362.06
1490	2346.8	1490	8863.88	1490	11883.8	1490	2312.77
1490.5	2314.34	1490.5	8948.86	1490.5	11824.2	1490.5	2356.73
1491	2336.41	1491	8947.47	1491	11860.7	1491	2365.66
1491.5	2327.57	1491.5	8945.63	1491.5	11662.6	1491.5	2419.96
1492	2402.48	1492	8766.39	1492	11687.9	1492	2341.37
1492.5	2222.82	1492.5	8636.1	1492.5	11658.6	1492.5	2291.61
1493	2321.18	1493	8692.89	1493	11652.1	1493	2333.33
1493.5	2410.75	1493.5	8592.89	1493.5	11573.2	1493.5	2365.66
1494	2411.38	1494	8629.76	1494	11535	1494	2456.36
1494.5	2411.98	1494.5	8592.58	1494.5	11586.6	1494.5	2557.57
1495	2344.3	1495	8586.73	1495	11688.6	1495	2503.13
1495.5	2327.68	1495.5	8666.39	1495.5	11683.4	1495.5	2402.95
1496	2265.4	1496	8719.58	1496	11620.8	1496	2319.3
1496.5	2259.09	1496.5	8521.15	1496.5	11588.6	1496.5	2412.78
1497	2266.54	1497	8475.86	1497	11589.6	1497	2468.36
1497.5	2131.59	1497.5	8558.81	1497.5	11613.5	1497.5	2412.83
1498	2294.95	1498	8645.65	1498	11659.4	1498	2383.68
1498.5	2224.95	1498.5	8759.96	1498.5	11576.1	1498.5	2390.82
1499	2152.73	1499	8749.92	1499	11453.9	1499	2333.07
1499.5	2256.12	1499.5	8691.22	1499.5	11496.9	1499.5	2159.1
1500	2240.57	1500	8503.56	1500	11545.6	1500	2265.08
1500.5	2206.89	1500.5	8560.76	1500.5	11474	1500.5	2326.63
1501	2237.43	1501	8605.34	1501	11577.9	1501	2280.03
1501.5	2327.09	1501.5	8490.05	1501.5	11502.8	1501.5	2283.77
1502	2268.15	1502	8283.08	1502	11496.4	1502	2439.26
1502.5	2214.57	1502.5	8335.27	1502.5	11392	1502.5	2408
1503	2239.14	1503	8387.97	1503	11226.8	1503	2264.56
1503.5	2200.09	1503.5	8342.39	1503.5	11135.5	1503.5	2321.18
1504	2145.45	1504	8475.18	1504	10963.2	1504	2315.06
1504.5	2198.73	1504.5	8418.24	1504.5	11063	1504.5	2256.6
1505	2166.74	1505	8329.37	1505	11181.1	1505	2220.31
1505.5	2285.73	1505.5	8310.53	1505.5	11232.1	1505.5	2364.26
1506	2192.01	1506	8371.71	1506	11298.9	1506	2277.53
1506.5	2255.12	1506.5	8394.76	1506.5	11503.9	1506.5	2206.09
1507	2390.38	1507	8571.74	1507	11454.6	1507	2077.4
1507.5	2406.39	1507.5	8414.92	1507.5	11604.9	1507.5	2247.35
1508	2411.8	1508	8367.91	1508	11225.4	1508	2118.25
1508.5	2300.43	1508.5	8313	1508.5	11262.5	1508.5	2154.63
1509	2258.57	1509	8399.2	1509	11393.2	1509	2221.11
1509.5	2242.79	1509.5	8448.26	1509.5	11289.1	1509.5	2193.61
1510	2241.44	1510	8479.94	1510	11160.5	1510	2247.29
1510.5	2191.92	1510.5	8525.03	1510.5	11200.4	1510.5	2264.28
1511	2069.34	1511	8368.92	1511	11199.9	1511	2251.87
1511.5	2124.78	1511.5	8327.33	1511.5	11110.7	1511.5	2230.79
1512	2114.62	1512	8211.65	1512	11100.2	1512	2215.01
1512.5	2260.2	1512.5	8198.41	1512.5	11100.6	1512.5	2095.21
1513	2255.99	1513	8375.1	1513	10945.2	1513	2175.86
1513.5	2248.8	1513.5	8299.4	1513.5	11143.7	1513.5	2139.09
1514	2212.55	1514	8076.05	1514	11174.4	1514	2229.26
1514.5	2165.73	1514.5	8048.7	1514.5	11065.3	1514.5	2304.28
1515	2143.21	1515	8061.49	1515	11169.8	1515	2281.64
1515.5	2212.82	1515.5	8160.13	1515.5	11112.8	1515.5	2261.4
1516	2225.49	1516	7918.98	1516	10906	1516	2165.32
1516.5	2156.45	1516.5	7971.47	1516.5	10859.6	1516.5	2130.77
1517	2066.49	1517	7987.66	1517	11002.7	1517	2130.12
1517.5	2065.12	1517.5	8097.34	1517.5	11009.1	1517.5	2111.24
1518	2040.25	1518	8306	1518	10900	1518	2118.96
1518.5	2055.28	1518.5	8242.06	1518.5	10774.5	1518.5	2182.68
1519	2070.03	1519	8147.55	1519	10892	1519	2252.14
1519.5	2009.6	1519.5	8131.93	1519.5	11109.5	1519.5	2192.86
1520	2018.59	1520	8133.21	1520	11073.1	1520	2203.22
1520.5	1956.24	1520.5	7914.78	1520.5	10989.4	1520.5	2265.35
1521	2004.38	1521	8027.23	1521	11134.4	1521	2232.47
1521.5	2049	1521.5	8012.59	1521.5	10919.5	1521.5	2161.28
1522	2083.59	1522	7997.61	1522	10733.8	1522	2193.64
1522.5	1998.92	1522.5	7990.99	1522.5	10735.6	1522.5	2101.03
1523	2055.01	1523	7892.11	1523	10787.3	1523	2046.03
1523.5	2060.52	1523.5	7665.14	1523.5	10872.4	1523.5	2215.16
1524	2032.75	1524	7885.04	1524	10817.8	1524	2132.63
1524.5	1970.48	1524.5	7886.94	1524.5	11012.9	1524.5	2081.54
1525	2046.48	1525	7872.1	1525	10769.3	1525	2094.68
1525.5	2074.24	1525.5	7888.79	1525.5	10877.7	1525.5	2198.78
1526	2104.92	1526	7915.68	1526	10764.9	1526	2107.97
1526.5	2145.64	1526.5	7984.83	1526.5	10749.5	1526.5	2111.57
1527	2098.98	1527	7949.07	1527	10731.3	1527	2053.76
1527.5	2144.32	1527.5	7902.02	1527.5	10664.2	1527.5	2180.61
1528	2105.46	1528	7764.83	1528	10518.3	1528	2174.38
1528.5	2098.5	1528.5	7749.9	1528.5	10563.1	1528.5	2038.85
1529	2108.12	1529	7722.33	1529	10580.5	1529	2010.06
1529.5	2130.52	1529.5	7692.01	1529.5	10566.9	1529.5	2031.59
1530	2148.48	1530	7837.22	1530	10540.4	1530	2054.05
1530.5	2028.37	1530.5	7904.94	1530.5	10301.4	1530.5	1997.69
1531	2127.33	1531	7899.2	1531	10299.7	1531	2101.71
1531.5	2084.88	1531.5	7799.65	1531.5	10433.5	1531.5	2106.14
1532	1941.26	1532	7748.14	1532	10278.5	1532	2076.23
1532.5	1960.39	1532.5	7632.48	1532.5	10234.7	1532.5	2132.98
1533	2070.84	1533	7542.94	1533	10424.7	1533	2203.15
1533.5	2039.78	1533.5	7665.37	1533.5	10484.5	1533.5	2120.35
1534	1879.09	1534	7716.17	1534	10499.4	1534	2107.32
1534.5	1936	1534.5	7616.74	1534.5	10488.6	1534.5	2084.63
1535	1986.08	1535	7823.14	1535	10477.1	1535	1998.42
1535.5	1978.32	1535.5	7752.19	1535.5	10582.5	1535.5	2060.7
1536	2049.41	1536	7648.58	1536	10588.6	1536	2160.69
1536.5	2099.67	1536.5	7543.8	1536.5	10492.7	1536.5	2185.91
1537	2046.46	1537	7581.13	1537	10536.8	1537	2227.19
1537.5	1919.53	1537.5	7516.37	1537.5	10571.1	1537.5	2212.95
1538	1988.37	1538	7567.1	1538	10475.5	1538	2101.08
1538.5	1916.45	1538.5	7418.3	1538.5	10314.8	1538.5	2057.9
1539	1915.19	1539	7527.49	1539	10573.3	1539	2063.49
1539.5	1917.44	1539.5	7448.34	1539.5	10417.9	1539.5	2105.71
1540	2021.32	1540	7591.17	1540	10433.7	1540	1977.69
1540.5	2172.88	1540.5	7700.16	1540.5	10305.1	1540.5	1962.97
1541	2164.52	1541	7581.85	1541	10314.2	1541	1922.44
1541.5	2089.46	1541.5	7626.78	1541.5	10240.4	1541.5	1994.17
1542	2081.58	1542	7555.65	1542	10312.4	1542	2108.39
1542.5	2081.54	1542.5	7694.65	1542.5	10333.2	1542.5	2097.18
1543	1964.3	1543	7681.09	1543	10242.5	1543	2150.34
1543.5	2008.94	1543.5	7707.33	1543.5	10176.5	1543.5	2162.7
1544	1943.56	1544	7754.15	1544	10148.7	1544	2087.44
1544.5	1958.03	1544.5	7564.55	1544.5	10175.8	1544.5	2028.42
1545	1968.13	1545	7622.49	1545	10279	1545	1978.1
1545.5	1844.46	1545.5	7783.53	1545.5	10113.2	1545.5	1904.41
1546	1859.74	1546	7763.18	1546	10168.3	1546	1997.08
1546.5	1903.25	1546.5	7744.84	1546.5	10152.6	1546.5	2017.49
1547	1854.2	1547	7659.06	1547	10232.7	1547	2018.57
1547.5	1948.26	1547.5	7712.31	1547.5	10179.3	1547.5	2092.49
1548	1955.16	1548	7468.37	1548	10123.5	1548	2105.94
1548.5	1963.07	1548.5	7409.64	1548.5	9979.21	1548.5	2089.37
1549	1890.6	1549	7478.41	1549	9929.94	1549	2073.27
1549.5	1905.46	1549.5	7520.25	1549.5	10024.2	1549.5	2056.72
1550	1878.02	1550	7505.86	1550	9955.65	1550	2120.4
1550.5	1891.82	1550.5	7383.83	1550.5	10018.6	1550.5	2012.68
1551	1892.36	1551	7311.41	1551	10142	1551	2011.71
1551.5	1948.81	1551.5	7131.52	1551.5	10249.8	1551.5	1985.3
1552	1948.22	1552	7409.6	1552	10113.3	1552	1949.17
1552.5	1989.39	1552.5	7451.23	1552.5	10040.9	1552.5	1943.75
1553	1939.79	1553	7491.48	1553	9833.56	1553	1943.01
1553.5	1957.11	1553.5	7504.02	1553.5	9929.1	1553.5	2049.44
1554	1824.65	1554	7569.42	1554	9976.99	1554	2077.55
1554.5	1843.53	1554.5	7401.42	1554.5	10066.5	1554.5	2026.15
1555	2056.11	1555	7481.84	1555	10050	1555	2179.39
1555.5	1942.99	1555.5	7577.7	1555.5	10011.2	1555.5	2020.01
1556	1938.61	1556	7469.65	1556	9983.7	1556	2056.61
1556.5	1892.57	1556.5	7615.8	1556.5	10059.1	1556.5	2060.65
1557	1829.84	1557	7546.66	1557	10181.8	1557	2010.76
1557.5	1851.3	1557.5	7418.97	1557.5	10253.1	1557.5	2001.16
1558	1933.64	1558	7279.42	1558	10157	1558	1906.47
1558.5	1978.71	1558.5	7312.74	1558.5	10206.5	1558.5	1830.93
1559	1810.23	1559	7371.62	1559	9883.05	1559	1888.17
1559.5	1923.39	1559.5	7413.88	1559.5	9886.82	1559.5	1900.18
1560	1883.01	1560	7349.62	1560	9708.72	1560	1933.78
1560.5	1952.21	1560.5	7319.36	1560.5	9506.35	1560.5	1954.66
1561	1908.98	1561	7280.23	1561	9612.04	1561	1968.06
1561.5	1948.04	1561.5	7159.58	1561.5	9644.88	1561.5	1994.55
1562	1829.96	1562	7054.51	1562	9761.7	1562	1999.85
1562.5	1865.48	1562.5	7153.92	1562.5	9698.67	1562.5	2015.11
1563	2074.27	1563	7220.22	1563	9739.55	1563	1921.05
1563.5	2012.18	1563.5	7240.26	1563.5	9501.01	1563.5	1970.43
1564	2054.47	1564	7138.98	1564	9602.35	1564	1966.19
1564.5	1935.74	1564.5	7156.4	1564.5	9521.17	1564.5	1894.71
1565	1983.62	1565	7182.08	1565	9554.92	1565	1815.78
1565.5	1979.35	1565.5	7262.84	1565.5	9571.33	1565.5	1785.05
1566	1956.29	1566	7306.85	1566	9605.4	1566	1778.44
1566.5	1938.26	1566.5	7448.02	1566.5	9510.32	1566.5	1862.19
1567	1825.96	1567	7358.06	1567	9342.71	1567	1924.57
1567.5	1861.37	1567.5	7250.49	1567.5	9341.32	1567.5	1901.97
1568	1837.01	1568	7213.63	1568	9367.39	1568	1916.24
1568.5	1834.97	1568.5	7265.1	1568.5	9601.57	1568.5	1817.9
1569	1831.63	1569	7185.4	1569	9664.93	1569	1960.2
1569.5	1832	1569.5	7226.44	1569.5	9637.22	1569.5	1872.63
1570	1868.44	1570	7116.81	1570	9743	1570	1888.63
1570.5	1910.73	1570.5	7260.66	1570.5	9549.29	1570.5	1925.41
1571	1807.55	1571	7311.56	1571	9731.07	1571	1927.22
1571.5	1847.27	1571.5	7380.8	1571.5	9553.17	1571.5	1873.13
1572	1843.37	1572	7168.65	1572	9656.86	1572	1826.04
1572.5	1796.55	1572.5	7242.87	1572.5	9701.76	1572.5	1762.6
1573	1813.79	1573	6999.1	1573	9592.9	1573	1756.19
1573.5	1721.75	1573.5	6835.78	1573.5	9427.21	1573.5	1708.9
1574	1628.69	1574	6767.45	1574	9261.41	1574	1698.48
1574.5	1646.3	1574.5	6910.38	1574.5	9242.84	1574.5	1827.91
1575	1653.71	1575	7023.84	1575	9355.65	1575	1789.58
1575.5	1711.06	1575.5	7136.44	1575.5	9193.79	1575.5	1763.71
1576	1743.38	1576	7121.04	1576	9212.99	1576	1809.37
1576.5	1773.16	1576.5	7025.21	1576.5	9094.68	1576.5	1902.12
1577	1810.95	1577	6906.47	1577	9226.09	1577	1836.02
1577.5	1870.76	1577.5	6948.16	1577.5	9324.24	1577.5	1907.04
1578	1795.88	1578	6899.65	1578	9451.47	1578	1914.35
1578.5	1923.32	1578.5	7068.37	1578.5	9369.84	1578.5	1900.39
1579	1850.53	1579	6950.21	1579	9320.18	1579	1871.46
1579.5	1885.55	1579.5	6997.82	1579.5	9280.81	1579.5	1902.41
1580	1814.65	1580	7153.93	1580	9303.11	1580	1873.3
1580.5	1759.55	1580.5	7106.13	1580.5	9338.31	1580.5	1912.16
1581	1821.48	1581	6983.44	1581	9385.33	1581	1733.23
1581.5	1806.42	1581.5	6833.43	1581.5	9292.75	1581.5	1799.39
1582	1730.83	1582	6845.64	1582	9279.77	1582	1812.39
1582.5	1774.98	1582.5	6870.8	1582.5	9129.84	1582.5	1860.84
1583	1642.46	1583	6898.75	1583	9205.75	1583	1764.29
1583.5	1768.14	1583.5	6821.79	1583.5	9221.22	1583.5	1737.12
1584	1738.59	1584	6917.52	1584	9076.68	1584	1847.9
1584.5	1775.17	1584.5	6960.85	1584.5	9003.85	1584.5	1920.19
1585	1798.72	1585	6925.11	1585	9116.51	1585	1963.9
1585.5	1753.63	1585.5	6806.24	1585.5	9273.16	1585.5	1858.21
1586	1696.13	1586	6909.93	1586	9114.81	1586	1927.12
1586.5	1741.59	1586.5	6799.38	1586.5	9073.47	1586.5	1810.98
1587	1706.47	1587	6851.71	1587	9214.03	1587	1808.13
1587.5	1747.72	1587.5	6698.09	1587.5	9257.32	1587.5	1916.42
1588	1794.77	1588	6643.67	1588	9074.31	1588	1720.73
1588.5	1704.93	1588.5	6658.01	1588.5	9130.28	1588.5	1769.81
1589	1786.71	1589	6651.66	1589	9065	1589	1819.76
1589.5	1778.56	1589.5	6653.78	1589.5	9221.74	1589.5	1771.93
1590	1644.76	1590	6737.53	1590	9250.98	1590	1844.76
1590.5	1669.23	1590.5	6763.07	1590.5	9161.68	1590.5	1951.11
1591	1688.02	1591	6782.73	1591	9117.23	1591	1873.57
1591.5	1788.19	1591.5	6671.03	1591.5	9010.19	1591.5	1748.1
1592	1828.42	1592	6663.68	1592	9039.18	1592	1816.44
1592.5	1808.58	1592.5	6693.28	1592.5	8903	1592.5	1928.02
1593	1718.77	1593	6831.06	1593	8982.67	1593	1746.42
1593.5	1830.27	1593.5	6798.49	1593.5	8893.05	1593.5	1783.97
1594	1826.56	1594	6737.03	1594	8832.34	1594	1810.01
1594.5	1836	1594.5	6820.77	1594.5	8930.31	1594.5	1744.19
1595	1742.06	1595	6835.11	1595	9124.46	1595	1742.61
1595.5	1662.63	1595.5	6709.1	1595.5	9252.43	1595.5	1774.42
1596	1622.91	1596	6783.7	1596	9236.79	1596	1803.37
1596.5	1661.66	1596.5	6845.26	1596.5	9111.35	1596.5	1794.68
1597	1584.5	1597	6717.8	1597	9040.94	1597	1814.88
1597.5	1568.85	1597.5	6671.68	1597.5	8897.72	1597.5	1856.57
1598	1625.04	1598	6553.56	1598	8788.73	1598	1759.16
1598.5	1758.47	1598.5	6611.79	1598.5	8672.87	1598.5	1770.17
1599	1643.19	1599	6592.31	1599	8698.24	1599	1836.96
1599.5	1695.43	1599.5	6586.7	1599.5	8717.69	1599.5	1716.3
1600	1727.54	1600	6564.21	1600	8741.09	1600	1683.5
1600.5	1734.97	1600.5	6476.75	1600.5	8713.39	1600.5	1744.16
1601	1765.42	1601	6444.34	1601	8597.19	1601	1678.83
1601.5	1700.68	1601.5	6601.26	1601.5	8733.21	1601.5	1625.24
1602	1700.79	1602	6468.57	1602	8862.22	1602	1580.64
1602.5	1721.66	1602.5	6399.17	1602.5	9023.45	1602.5	1583.27
1603	1600.46	1603	6504.56	1603	9038.95	1603	1649.49
1603.5	1635.8	1603.5	6568.96	1603.5	8878.38	1603.5	1698.58
1604	1704.39	1604	6720.68	1604	8682.58	1604	1829.79
1604.5	1839.79	1604.5	6599.23	1604.5	8528.74	1604.5	1822.65
1605	1749.95	1605	6534.26	1605	8722.26	1605	1754.25
1605.5	1686.75	1605.5	6609.12	1605.5	8806.96	1605.5	1776.22
1606	1745.92	1606	6536.62	1606	8640.02	1606	1739.85
1606.5	1706.04	1606.5	6545.31	1606.5	8707.1	1606.5	1746.69
1607	1704.45	1607	6472.95	1607	8432.17	1607	1771.13
[truncated: 49 more rows]

## Sheet: 1j
x	y	y	y	y
185	-0.042	0.069	-0.017	1.036
186	-0.023	0.077	0.007	1.209
187	0.019	0.108	0.059	1.312
188	0.011	0.112	0.07	1.376
189	0.026	0.116	0.09	1.263
190	0.012	0.088	0.082	1.208
191	0.014	0.073	0.067	1.234
192	0.017	0.079	0.064	1.221
193	0.016	0.076	0.059	1.24
194	0.01	0.071	0.06	1.242
195	-0.001	0.045	0.055	1.246
196	-0.003	0.032	0.052	1.235
197	-0.006	0.02	0.048	1.223
198	-0.009	0.011	0.043	1.23
199	-0.008	0.007	0.037	1.243
200	-0.004	0.003	0.033	1.26
201	-0.004	0	0.029	1.262
202	-0.006	-0.004	0.027	1.246
203	-0.004	-0.002	0.029	1.254
204	0.003	0.006	0.033	1.259
205	0.002	0.016	0.036	1.264
206	0.003	0.026	0.04	1.262
207	-0.003	0.037	0.038	1.254
208	-0.001	0.048	0.04	1.255
209	-0.002	0.059	0.042	1.259
210	-0.002	0.067	0.044	1.263
211	0	0.079	0.047	1.266
212	-0.001	0.088	0.047	1.263
213	0	0.097	0.049	1.268
214	0	0.103	0.046	1.27
215	0.002	0.106	0.046	1.271
216	0.001	0.108	0.045	1.272
217	0.001	0.111	0.047	1.272
218	-0.002	0.114	0.047	1.273
219	-0.001	0.117	0.046	1.271
220	-0.001	0.121	0.044	1.273
221	0	0.12	0.044	1.272
222	-0.001	0.119	0.044	1.271
223	0	0.119	0.044	1.269
224	0.002	0.123	0.044	1.271
225	0.003	0.126	0.046	1.274
226	0.002	0.127	0.046	1.275
227	0.001	0.128	0.047	1.275
228	-0.001	0.129	0.046	1.271
229	0	0.131	0.045	1.272
230	0	0.131	0.044	1.273
231	0	0.132	0.044	1.276
232	0.001	0.131	0.044	1.276
233	0.001	0.131	0.044	1.277
234	0.002	0.13	0.044	1.278
235	0.001	0.129	0.043	1.278
236	0.002	0.128	0.043	1.277
237	0	0.126	0.041	1.273
238	0	0.126	0.042	1.271
239	0	0.124	0.042	1.27
240	0.001	0.122	0.042	1.273
241	0.001	0.119	0.04	1.274
242	0	0.117	0.04	1.275
243	0	0.117	0.041	1.275
244	0.001	0.115	0.042	1.274
245	0	0.111	0.04	1.271
246	0	0.106	0.04	1.273
247	0	0.102	0.04	1.273
248	0.001	0.1	0.04	1.272
249	0.001	0.097	0.039	1.272
250	-0.001	0.095	0.038	1.271
251	0	0.093	0.038	1.273
252	0	0.091	0.038	1.273
253	0	0.089	0.037	1.274
254	0	0.087	0.036	1.271
255	0	0.085	0.035	1.268
256	0	0.084	0.034	1.264
257	0	0.083	0.034	1.266
258	-0.001	0.082	0.034	1.267
259	-0.001	0.081	0.033	1.267
260	-0.001	0.081	0.034	1.265
261	-0.001	0.08	0.034	1.264
262	-0.001	0.079	0.033	1.264
263	-0.001	0.079	0.032	1.267
264	-0.001	0.079	0.033	1.269
265	0	0.079	0.033	1.269
266	0	0.079	0.033	1.268
267	0	0.078	0.033	1.266
268	0.001	0.079	0.034	1.266
269	0.001	0.078	0.034	1.266
270	0	0.077	0.033	1.266
271	0	0.075	0.032	1.266
272	-0.001	0.074	0.031	1.264
273	0	0.073	0.032	1.264
274	-0.001	0.073	0.032	1.263
275	0	0.072	0.032	1.266
276	0.001	0.072	0.033	1.268
277	0	0.07	0.032	1.268
278	0	0.069	0.032	1.265
279	0	0.069	0.031	1.262
280	0.001	0.067	0.031	1.261
281	0	0.065	0.031	1.262
282	0	0.062	0.03	1.264
283	-0.001	0.061	0.03	1.263
284	0	0.059	0.03	1.263
285	-0.001	0.058	0.029	1.26
286	0	0.057	0.029	1.264
287	0	0.056	0.029	1.261
288	0.001	0.054	0.028	1.262
289	0	0.052	0.028	1.261
290	0	0.051	0.027	1.261
291	0.001	0.049	0.027	1.261
292	0.001	0.048	0.027	1.259
293	0	0.046	0.026	1.259
294	0	0.045	0.025	1.259
295	-0.001	0.043	0.024	1.259
296	0	0.042	0.024	1.258
297	0	0.04	0.023	1.257
298	-0.001	0.039	0.023	1.256
299	-0.001	0.038	0.023	1.255
300	-0.001	0.036	0.023	1.254
301	0	0.034	0.024	1.255
302	-0.001	0.033	0.023	1.257
303	-0.001	0.032	0.022	1.256
304	-0.001	0.031	0.022	1.254
305	0	0.031	0.021	1.256
306	-0.001	0.03	0.02	1.259
307	-0.001	0.029	0.019	1.257
308	-0.002	0.027	0.018	1.251
309	-0.001	0.026	0.019	1.252
310	-0.001	0.026	0.019	1.252
311	-0.001	0.026	0.02	1.253
312	-0.001	0.025	0.019	1.25
313	-0.002	0.023	0.019	1.251
314	-0.001	0.022	0.018	1.253
315	0	0.023	0.019	1.253
316	-0.001	0.022	0.017	1.25
317	0	0.022	0.018	1.248
318	-0.001	0.021	0.018	1.248
319	-0.001	0.022	0.019	1.249
320	-0.001	0.02	0.019	1.25
321	-0.001	0.019	0.018	1.251
322	0	0.02	0.018	1.251
323	0	0.02	0.018	1.25
324	0.001	0.02	0.018	1.248
325	-0.001	0.019	0.018	1.246
326	0	0.018	0.018	1.247
327	0	0.018	0.017	1.25
328	0.001	0.017	0.017	1.252
329	-0.001	0.015	0.016	1.249
330	0	0.016	0.017	1.248
331	0	0.016	0.017	1.246
332	0.001	0.016	0.017	1.247
333	0	0.015	0.017	1.246
334	0	0.015	0.016	1.247
335	0	0.015	0.016	1.247
336	-0.001	0.015	0.015	1.249
337	-0.001	0.014	0.015	1.247
338	-0.001	0.014	0.015	1.248
339	0	0.014	0.015	1.246
340	0.001	0.015	0.015	1.245
341	0	0.015	0.016	1.244
342	0	0.014	0.016	1.244
343	-0.001	0.012	0.015	1.243
344	-0.001	0.012	0.015	1.244
345	0	0.012	0.015	1.242
346	0	0.012	0.014	1.242
347	-0.001	0.012	0.015	1.241
348	-0.001	0.011	0.015	1.241
349	0	0.011	0.014	1.241
350	0	0.011	0.014	1.242
351	0	0.011	0.014	1.243
352	0.001	0.011	0.014	1.243
353	0.001	0.011	0.015	1.24
354	0	0.011	0.014	1.241
355	-0.001	0.01	0.013	1.239
356	-0.001	0.01	0.013	1.241
357	-0.001	0.01	0.012	1.239
358	0	0.01	0.012	1.24
359	0	0.01	0.012	1.239
360	0	0.01	0.012	1.238
361	0	0.009	0.012	1.237
362	0	0.009	0.011	1.238
363	0	0.009	0.012	1.238
364	0	0.009	0.012	1.239
365	0	0.008	0.011	1.239
366	-0.001	0.008	0.011	1.239
367	0	0.008	0.011	1.24
368	0	0.008	0.011	1.24
369	0	0.008	0.011	1.24
370	0	0.007	0.01	1.239
371	0	0.008	0.01	1.237
372	0	0.007	0.01	1.236
373	0	0.007	0.01	1.236
374	0	0.007	0.01	1.236
375	0	0.007	0.01	1.236
376	0	0.007	0.01	1.235
377	0	0.007	0.009	1.234
378	0	0.007	0.009	1.233
379	-0.001	0.007	0.009	1.233
380	0	0.007	0.009	1.233
381	0	0.007	0.009	1.233
382	-0.001	0.006	0.009	1.233
383	-0.001	0.006	0.008	1.233
384	0	0.006	0.009	1.233
385	0	0.007	0.009	1.232
386	0	0.007	0.009	1.231
387	0	0.006	0.008	1.23
388	0	0.007	0.008	1.229
389	0	0.007	0.008	1.23
390	0	0.006	0.008	1.23
391	-0.001	0.006	0.007	1.229
392	0	0.006	0.007	1.229
393	-0.001	0.006	0.007	1.229
394	-0.001	0.006	0.007	1.229
395	-0.001	0.005	0.007	1.229
396	0	0.005	0.007	1.228
397	-0.001	0.005	0.007	1.228
398	-0.001	0.005	0.007	1.227
399	-0.001	0.005	0.007	1.227
400	0	0.005	0.007	1.225
401	0	0.005	0.007	1.225
402	0	0.005	0.007	1.223
403	-0.001	0.005	0.007	1.223
404	0	0.005	0.007	1.224
405	0	0.005	0.007	1.224
406	0	0.005	0.007	1.224
407	0	0.005	0.007	1.222
408	0	0.005	0.007	1.221
409	0	0.005	0.007	1.222
410	0	0.005	0.007	1.222
411	0	0.005	0.007	1.222
412	0	0.005	0.007	1.22
413	0	0.005	0.007	1.22
414	0	0.005	0.007	1.219
415	0	0.005	0.007	1.219
416	0	0.005	0.007	1.219
417	0	0.005	0.007	1.219
418	0	0.005	0.006	1.218
419	0	0.005	0.006	1.218
420	0	0.005	0.006	1.217
421	0	0.005	0.006	1.216
422	0	0.004	0.006	1.216
423	0	0.004	0.006	1.215
424	0	0.004	0.006	1.214
425	0	0.004	0.006	1.213
426	0	0.005	0.006	1.213
427	0	0.005	0.006	1.212
428	0	0.005	0.006	1.212
429	0	0.005	0.006	1.212
430	0	0.005	0.006	1.211
431	0	0.005	0.006	1.211
432	0	0.005	0.006	1.211
433	0	0.005	0.007	1.211
434	0	0.005	0.006	1.211
435	0	0.005	0.006	1.211
436	0	0.004	0.006	1.21
437	0	0.004	0.006	1.209
438	0	0.004	0.006	1.208
439	0	0.005	0.006	1.208
440	0	0.005	0.006	1.207
441	0	0.004	0.006	1.206
442	0	0.004	0.006	1.206
443	0	0.004	0.006	1.205
444	0	0.004	0.006	1.205
445	0	0.004	0.006	1.205
446	0	0.004	0.006	1.205
447	0	0.004	0.006	1.204
448	0	0.004	0.006	1.203
449	0	0.004	0.006	1.203
450	0	0.004	0.006	1.203
451	0	0.004	0.006	1.202
452	0	0.004	0.006	1.202
453	0	0.004	0.006	1.201
454	0	0.004	0.005	1.201
455	0	0.004	0.006	1.201
456	0	0.004	0.006	1.201
457	0	0.004	0.006	1.2
458	0	0.004	0.006	1.199
459	0	0.004	0.006	1.199
460	0	0.004	0.006	1.199
461	0	0.003	0.005	1.198
462	0	0.003	0.005	1.197
463	0	0.004	0.006	1.197
464	0	0.004	0.006	1.197
465	0	0.004	0.006	1.197
466	0	0.004	0.006	1.196
467	0	0.004	0.005	1.196
468	0	0.004	0.005	1.196
469	0	0.004	0.006	1.196
470	0	0.004	0.006	1.195
471	0	0.004	0.005	1.194
472	0	0.004	0.006	1.193
473	0	0.004	0.006	1.193
474	0	0.004	0.006	1.193
475	0	0.004	0.006	1.193
476	0	0.004	0.005	1.193
477	0	0.004	0.005	1.193
478	0	0.004	0.006	1.192
479	0	0.004	0.006	1.192
480	0	0.004	0.006	1.191
481	0	0.004	0.005	1.191
482	0	0.003	0.005	1.19
483	0	0.003	0.005	1.19
484	0	0.003	0.006	1.189
485	0	0.004	0.006	1.189
486	0	0.004	0.006	1.189
487	0	0.004	0.006	1.189
488	0	0.003	0.005	1.188
489	0	0.003	0.005	1.189
490	0	0.003	0.005	1.188
491	0	0.003	0.005	1.188
492	0	0.003	0.005	1.187
493	0	0.004	0.005	1.187
494	0	0.004	0.006	1.187
495	0	0.004	0.006	1.187
496	0	0.004	0.006	1.186
497	0	0.003	0.005	1.186
498	0	0.003	0.005	1.186
499	0	0.004	0.005	1.186
500	0	0.004	0.006	1.186
501	0	0.004	0.006	1.186
502	0	0.004	0.006	1.185
503	0	0.003	0.006	1.184
504	0	0.003	0.006	1.184
505	0	0.003	0.006	1.184
506	0	0.004	0.006	1.184
507	0	0.004	0.005	1.184
508	0	0.003	0.005	1.183
509	-0.001	0.003	0.005	1.183
510	-0.001	0.003	0.005	1.183
511	-0.001	0.003	0.006	1.183
512	-0.001	0.003	0.005	1.182
513	-0.001	0.003	0.005	1.182
514	0	0.003	0.005	1.182
515	0	0.003	0.005	1.182
516	0	0.003	0.005	1.182
517	0	0.003	0.005	1.181
518	0	0.004	0.006	1.181
519	0	0.003	0.005	1.18
520	0	0.003	0.005	1.18
521	0	0.003	0.005	1.181
522	0	0.003	0.005	1.181
523	0	0.003	0.005	1.181
524	0	0.003	0.005	1.18
525	0	0.004	0.005	1.18
526	0	0.003	0.005	1.179
527	0	0.003	0.005	1.179
528	-0.001	0.003	0.005	1.179
529	0	0.003	0.005	1.179
530	0	0.003	0.005	1.179
531	0	0.003	0.005	1.178
532	0	0.003	0.005	1.177
533	0	0.003	0.005	1.177
534	0	0.003	0.006	1.177
535	0	0.003	0.005	1.177
536	0	0.003	0.005	1.177
537	0	0.003	0.005	1.177
538	0	0.003	0.005	1.177
539	0	0.003	0.005	1.177
540	0	0.003	0.005	1.176
541	0	0.003	0.005	1.176
542	0	0.003	0.005	1.176
543	-0.001	0.003	0.005	1.176
544	0	0.003	0.005	1.176
545	0	0.003	0.005	1.176
546	0	0.003	0.005	1.175
547	0	0.003	0.005	1.175
548	0	0.003	0.005	1.174
549	0	0.003	0.005	1.174
550	0	0.003	0.005	1.174
551	0	0.003	0.006	1.174
552	0	0.003	0.005	1.174
553	0	0.003	0.005	1.173
554	0	0.003	0.005	1.173
555	0	0.003	0.005	1.173
556	0	0.004	0.006	1.173
557	0	0.004	0.006	1.173
558	0	0.004	0.006	1.173
559	-0.001	0.003	0.006	1.172
560	0	0.004	0.005	1.172
561	0	0.003	0.005	1.171
562	0	0.003	0.005	1.171
563	-0.001	0.003	0.005	1.171
564	-0.001	0.003	0.005	1.171
565	-0.001	0.003	0.005	1.171
566	0	0.003	0.005	1.171
567	0	0.003	0.005	1.17
568	0	0.003	0.005	1.17
569	0	0.003	0.005	1.171
570	0	0.003	0.006	1.17
571	0	0.004	0.006	1.17
572	0	0.004	0.006	1.17
573	0	0.004	0.006	1.17
574	0	0.003	0.006	1.169
575	0	0.003	0.006	1.169
576	0	0.003	0.006	1.169
577	0	0.003	0.006	1.169
578	0	0.003	0.005	1.168
579	0	0.003	0.005	1.168
580	0	0.004	0.005	1.169
581	0	0.004	0.005	1.168
582	0	0.004	0.006	1.168
583	0	0.004	0.006	1.168
584	0	0.003	0.006	1.167
585	0	0.003	0.005	1.167
586	0	0.003	0.005	1.167
587	0	0.003	0.005	1.167
588	0	0.003	0.005	1.167
589	0	0.003	0.005	1.167
590	-0.001	0.003	0.005	1.167
591	-0.001	0.003	0.006	1.167
592	-0.001	0.003	0.006	1.167
593	0	0.003	0.006	1.167
594	0	0.003	0.006	1.167
595	0	0.004	0.006	1.167
596	0	0.003	0.006	1.167
597	0	0.003	0.006	1.166
598	0	0.003	0.005	1.165
599	0	0.003	0.005	1.166
600	0	0.003	0.006	1.166
601	0	0.003	0.006	1.166
602	0	0.003	0.006	1.166
603	0	0.004	0.006	1.166
604	0	0.004	0.006	1.165
605	0	0.003	0.006	1.165
606	0	0.003	0.006	1.165
607	0	0.003	0.006	1.165
608	0	0.004	0.006	1.165
609	0	0.003	0.005	1.164
610	0	0.003	0.005	1.164
611	0	0.003	0.005	1.164
612	0	0.003	0.005	1.164
613	-0.001	0.003	0.005	1.164
614	0	0.003	0.005	1.164
615	0	0.003	0.005	1.165
616	0	0.003	0.005	1.165
617	0	0.003	0.005	1.164
618	0	0.003	0.005	1.164
619	0	0.003	0.005	1.163
620	0	0.003	0.006	1.164
621	0	0.003	0.006	1.164
622	0	0.003	0.006	1.164
623	0	0.003	0.006	1.164
624	0	0.003	0.006	1.164
625	0	0.004	0.006	1.164
626	0	0.003	0.006	1.164
627	0	0.003	0.006	1.163
628	0	0.003	0.006	1.163
629	-0.001	0.003	0.005	1.163
630	-0.001	0.003	0.005	1.163
631	-0.001	0.003	0.005	1.162
632	0	0.003	0.005	1.163
633	0	0.003	0.006	1.162
634	0	0.003	0.006	1.162
635	0	0.003	0.005	1.162
636	0	0.003	0.005	1.162
637	-0.001	0.003	0.005	1.162
638	-0.001	0.004	0.005	1.162
639	-0.001	0.004	0.005	1.161
640	0	0.003	0.005	1.162
641	-0.001	0.003	0.005	1.162
642	0	0.004	0.005	1.163
643	-0.001	0.003	0.005	1.162
644	-0.001	0.003	0.005	1.163
645	0	0.004	0.006	1.162
646	0	0.003	0.005	1.162
647	0	0.003	0.005	1.161
648	0	0.003	0.005	1.161
649	0	0.003	0.005	1.161
650	0	0.003	0.005	1.16
651	-0.001	0.003	0.005	1.16
652	-0.001	0.003	0.005	1.16
653	-0.001	0.003	0.005	1.161
654	-0.001	0.003	0.005	1.161
655	0	0.003	0.005	1.162
656	0	0.003	0.005	1.161
657	0	0.003	0.005	1.161
658	0	0.003	0.005	1.16
659	0	0.003	0.005	1.16
660	0	0.003	0.005	1.16
661	0	0.003	0.006	1.16
662	0	0.003	0.006	1.161
663	-0.001	0.003	0.005	1.16
664	-0.001	0.003	0.005	1.16
665	-0.001	0.003	0.005	1.158
666	0	0.003	0.005	1.158
667	0	0.003	0.005	1.159
668	0	0.003	0.005	1.159
669	0	0.003	0.005	1.159
670	0	0.003	0.005	1.158
671	0	0.003	0.005	1.157
672	0	0.003	0.005	1.158
673	0	0.003	0.005	1.158
674	0	0.003	0.005	1.158
675	0	0.003	0.005	1.158
676	0	0.003	0.005	1.159
677	0	0.003	0.005	1.159
678	0	0.003	0.005	1.158
679	0	0.003	0.005	1.159
680	-0.001	0.003	0.005	1.158
681	-0.001	0.003	0.005	1.158
682	-0.001	0.003	0.005	1.158
683	0	0.003	0.005	1.158
684	0	0.003	0.005	1.158
685	0	0.003	0.005	1.158
686	0.001	0.003	0.006	1.158
687	0	0.003	0.006	1.159
688	0	0.003	0.006	1.159
689	0	0.003	0.005	1.159
690	-0.001	0.003	0.005	1.158
691	-0.001	0.003	0.005	1.158
692	-0.001	0.003	0.005	1.158
693	0	0.003	0.005	1.159
694	0	0.003	0.005	1.159
695	-0.001	0.003	0.005	1.157
696	-0.001	0.003	0.005	1.156
697	-0.001	0.003	0.005	1.156
698	0	0.003	0.005	1.156
699	0	0.003	0.004	1.156
700	0	0.003	0.005	1.157
701	0	0.004	0.005	1.157
702	0	0.003	0.005	1.157
703	0	0.003	0.005	1.156
704	0	0.003	0.005	1.156
705	0	0.003	0.005	1.156
706	0	0.004	0.006	1.157
707	0	0.003	0.005	1.157
708	-0.001	0.003	0.005	1.157
709	-0.001	0.003	0.005	1.157
710	-0.001	0.003	0.005	1.157
711	-0.001	0.002	0.005	1.158
712	-0.001	0.002	0.005	1.158
713	0	0.003	0.005	1.158
714	0	0.003	0.005	1.157
715	0	0.003	0.005	1.159
716	-0.001	0.003	0.005	1.158
717	0	0.003	0.005	1.159
718	-0.001	0.003	0.005	1.157
719	0	0.003	0.005	1.156
720	-0.001	0.003	0.005	1.155
721	0	0.003	0.005	1.155
722	0	0.003	0.005	1.156
723	0	0.004	0.005	1.157
724	-0.001	0.003	0.005	1.157
725	-0.001	0.003	0.005	1.157
726	-0.001	0.003	0.005	1.155
727	0	0.003	0.005	1.157
728	-0.001	0.002	0.005	1.156
729	-0.001	0.002	0.005	1.156
730	-0.001	0.002	0.005	1.155
731	0	0.003	0.005	1.156
732	0	0.003	0.005	1.156
733	0	0.003	0.005	1.155
734	-0.001	0.003	0.005	1.154
735	0	0.003	0.004	1.153
736	0	0.003	0.004	1.155
737	0	0.003	0.004	1.157
738	-0.001	0.004	0.004	1.157
739	-0.001	0.003	0.005	1.156
740	-0.001	0.004	0.005	1.156
741	-0.001	0.003	0.005	1.155
742	-0.001	0.003	0.004	1.155
743	-0.001	0.002	0.004	1.154
744	-0.001	0.003	0.004	1.155
745	0	0.003	0.005	1.155
746	0	0.003	0.005	1.158
747	0	0.004	0.005	1.157
748	0	0.003	0.005	1.157
749	0	0.004	0.004	1.156
750	-0.001	0.003	0.004	1.155
751	-0.001	0.004	0.004	1.156
752	-0.001	0.003	0.004	1.155
753	-0.001	0.004	0.004	1.156
754	-0.002	0.003	0.004	1.153
755	-0.001	0.003	0.005	1.153
756	0	0.003	0.005	1.153
757	0	0.003	0.005	1.154
758	-0.001	0.003	0.005	1.153
759	-0.001	0.004	0.005	1.154
760	-0.001	0.003	0.004	1.155
761	-0.001	0.004	0.004	1.156
762	-0.001	0.003	0.004	1.156
763	-0.001	0.004	0.004	1.155
764	-0.001	0.004	0.005	1.156
765	-0.001	0.004	0.005	1.155
766	-0.001	0.004	0.005	1.156
767	-0.001	0.004	0.005	1.155
768	0	0.004	0.005	1.155
769	0	0.004	0.005	1.155
770	0	0.004	0.005	1.154
771	-0.001	0.002	0.004	1.153
772	-0.001	0.002	0.004	1.153
773	0	0.003	0.004	1.155
774	0	0.003	0.005	1.155
775	0	0.003	0.005	1.154
776	-0.001	0.002	0.004	1.154
777	-0.001	0.002	0.004	1.153
778	-0.001	0.002	0.004	1.155
779	0	0.003	0.005	1.154
780	0	0.003	0.005	1.156
781	0.001	0.003	0.005	1.155
782	-0.001	0.002	0.004	1.156
783	-0.001	0.003	0.004	1.157
784	-0.001	0.002	0.004	1.157
785	0	0.003	0.006	1.155
786	0.001	0.004	0.006	1.156
787	0.001	0.006	0.007	1.156
788	0.002	0.006	0.007	1.158
789	0.001	0.005	0.007	1.156
790	0.001	0.004	0.006	1.155
791	0	0.002	0.005	1.154
792	0.001	0.003	0.005	1.154
793	-0.001	0.002	0.004	1.153
794	-0.001	0.003	0.004	1.154
795	-0.002	0.002	0.004	1.154
796	0	0.004	0.005	1.152
797	-0.001	0.003	0.004	1.151
798	0	0.004	0.003	1.154
799	-0.001	0.003	0.004	1.155
800	0	0.004	0.004	1.156
801	0	0.003	0.005	1.156
802	-0.001	0.003	0.003	1.154
803	-0.002	0.002	0.004	1.153
804	-0.002	0.002	0.004	1.15
805	-0.001	0.002	0.004	1.152
806	0	0.002	0.005	1.153
807	0	0.003	0.004	1.155
808	0	0.003	0.005	1.154
809	0	0.004	0.004	1.154
810	0	0.004	0.005	1.153
811	0	0.003	0.004	1.155
812	0	0.003	0.005	1.155
813	0	0.004	0.006	1.158
814	0	0.003	0.006	1.154
815	-0.001	0.003	0.005	1.157
816	-0.002	0.001	0.005	1.156
817	-0.001	0.002	0.006	1.158
818	-0.001	0.002	0.006	1.154
819	-0.001	0.003	0.006	1.153
820	-0.002	0.003	0.005	1.15
821	-0.001	0.004	0.005	1.153
822	0	0.004	0.006	1.155
823	0.001	0.004	0.007	1.159
824	0	0.003	0.006	1.157
825	0	0.002	0.007	1.154
826	0	0.002	0.006	1.151
827	0	0.002	0.007	1.152
828	0	0.003	0.006	1.156
829	-0.001	0.003	0.005	1.155
830	-0.001	0.004	0.005	1.152
831	0	0.004	0.005	1.153
832	0	0.004	0.006	1.154
833	0.001	0.005	0.006	1.153
834	0	0.005	0.006	1.152
835	-0.001	0.004	0.005	1.152
836	-0.002	0.002	0.004	1.153
837	-0.001	0.001	0.004	1.153
838	-0.001	0.002	0.004	1.154
839	0	0.003	0.004	1.158
840	-0.001	0.002	0.003	1.158
841	0	0.002	0.003	1.16
842	0	0.002	0.005	1.156
843	-0.001	0.003	0.005	1.154
844	0	0.004	0.006	1.155
845	0	0.006	0.006	1.156
846	0.002	0.007	0.008	1.158
847	-0.001	0.004	0.005	1.154
848	0.001	0.003	0.005	1.153
849	0	0.003	0.004	1.154
850	0.001	0.004	0.006	1.156
851	-0.001	0.001	0.006	1.156
852	-0.001	0.002	0.005	1.156
853	-0.001	0.002	0.004	1.151
854	0	0.005	0.005	1.15
855	0	0.005	0.004	1.147
856	0.001	0.006	0.005	1.151
857	0	0.005	0.005	1.155
858	0.002	0.006	0.008	1.16
859	0	0.006	0.007	1.162
860	0	0.005	0.007	1.158
861	0	0.004	0.006	1.156
862	0	0.004	0.005	1.155
863	0.001	0.006	0.005	1.154
864	0.001	0.005	0.004	1.151
865	-0.001	0.004	0.004	1.157
866	-0.002	0.003	0.004	1.159
867	-0.001	0.005	0.005	1.159
868	0.001	0.007	0.006	1.152
869	0.002	0.005	0.005	1.152
870	0.001	0.003	0.005	1.153
871	0	0.002	0.005	1.154
872	0	0.004	0.006	1.152
873	-0.001	0.005	0.005	1.156
874	0	0.006	0.006	1.151
875	0	0.006	0.006	1.157
876	-0.001	0.005	0.006	1.147
877	0.001	0.006	0.006	1.155
878	0	0.005	0.006	1.148
879	0	0.005	0.006	1.157
880	-0.001	0.005	0.006	1.148
881	0	0.006	0.006	1.156
882	-0.001	0.005	0.007	1.147
883	0	0.006	0.006	1.155
884	-0.001	0.005	0.007	1.148
885	0	0.006	0.006	1.155
886	-0.001	0.005	0.007	1.148
887	0	0.006	0.007	1.157
888	0	0.006	0.007	1.149
889	0.001	0.007	0.007	1.155
890	0	0.006	0.007	1.147
891	0.001	0.007	0.007	1.155
892	0	0.006	0.008	1.151
893	0.001	0.007	0.007	1.158
894	0	0.007	0.008	1.153
895	0	0.008	0.008	1.159
896	0	0.007	0.008	1.152
897	0.001	0.008	0.008	1.158
898	0	0.007	0.008	1.151
899	0	0.008	0.007	1.156
900	0	0.007	0.007	1.149
901	0	0.008	0.007	1.153
902	0	0.007	0.008	1.146
903	0	0.008	0.007	1.152
904	-0.001	0.007	0.007	1.147
905	0	0.008	0.007	1.155
906	0	0.008	0.007	1.151
907	0	0.009	0.008	1.157
908	0	0.008	0.008	1.152
909	0	0.01	0.008	1.156
910	0	0.009	0.008	1.151
911	0	0.01	0.008	1.154
912	-0.001	0.01	0.008	1.149
913	-0.001	0.011	0.008	1.153
914	0	0.011	0.008	1.149
915	0	0.012	0.008	1.154
916	0	0.012	0.009	1.149
917	0	0.013	0.009	1.154
918	0	0.012	0.009	1.148
919	0	0.013	0.009	1.153
920	0	0.013	0.009	1.148
921	0	0.015	0.009	1.154
922	0	0.015	0.01	1.15
923	0	0.016	0.01	1.157
924	0	0.016	0.01	1.151
925	0	0.017	0.011	1.155
926	0	0.017	0.011	1.149
927	0	0.018	0.011	1.154
928	0	0.018	0.011	1.151
929	0	0.019	0.011	1.156
930	0	0.019	0.011	1.153
931	0	0.02	0.011	1.156
932	0	0.019	0.011	1.151
933	0	0.019	0.011	1.155
934	0	0.018	0.011	1.151
935	0	0.017	0.01	1.156
936	0	0.016	0.01	1.15
937	0	0.016	0.009	1.155
938	0	0.014	0.009	1.152
939	0	0.014	0.009	1.158
940	0	0.013	0.009	1.152
941	0	0.012	0.009	1.155
942	0	0.011	0.008	1.15
943	0	0.011	0.008	1.156
944	0	0.01	0.008	1.152
945	0	0.009	0.008	1.156
946	0	0.009	0.008	1.152
947	0	0.009	0.008	1.155
948	0	0.008	0.007	1.152
949	0	0.008	0.007	1.155
950	0	0.008	0.007	1.151
951	0	0.007	0.007	1.154
952	0	0.007	0.007	1.15
953	0	0.007	0.007	1.154
954	0	0.007	0.007	1.15
955	0	0.006	0.007	1.153
956	0	0.006	0.007	1.15
957	0	0.006	0.007	1.154
958	0	0.006	0.007	1.152
959	0	0.006	0.007	1.154
960	0	0.006	0.007	1.15
961	0	0.006	0.007	1.154
962	0	0.006	0.007	1.152
963	0	0.006	0.007	1.155
964	0	0.006	0.007	1.152
965	0	0.006	0.007	1.153
966	0	0.006	0.007	1.151
967	0	0.006	0.007	1.153
968	0	0.006	0.006	1.152
969	0	0.006	0.007	1.155
970	-0.001	0.006	0.006	1.153
971	0	0.006	0.006	1.155
972	0	0.006	0.006	1.152
973	0	0.006	0.006	1.154
974	-0.001	0.006	0.006	1.151
975	0	0.006	0.006	1.154
976	0	0.006	0.006	1.152
977	0	0.006	0.007	1.153
978	0	0.006	0.006	1.153
979	0	0.006	0.007	1.155
980	0	0.006	0.006	1.153
981	0	0.006	0.006	1.154
982	-0.001	0.006	0.006	1.151
983	0	0.006	0.007	1.154
984	0	0.006	0.007	1.153
985	0	0.006	0.007	1.155
986	-0.001	0.006	0.006	1.152
987	0	0.006	0.006	1.155
988	-0.001	0.006	0.006	1.152
989	0	0.006	0.006	1.155
990	-0.001	0.006	0.006	1.152
991	0	0.006	0.006	1.155
992	-0.001	0.006	0.006	1.154
993	0	0.006	0.006	1.157
994	-0.001	0.006	0.006	1.155
995	0	0.006	0.006	1.157
996	-0.001	0.006	0.006	1.154
997	0	0.006	0.007	1.155
998	-0.001	0.006	0.006	1.153
999	0	0.006	0.007	1.155
1000	-0.001	0.006	0.006	1.153
1001	0	0.006	0.007	1.154
1002	-0.001	0.006	0.007	1.152
1003	0	0.007	0.007	1.154
1004	0	0.007	0.007	1.153
1005	0	0.007	0.007	1.155
1006	0	0.007	0.007	1.152
1007	0	0.007	0.007	1.155
1008	0	0.007	0.007	1.153
1009	0	0.007	0.007	1.157
1010	0	0.008	0.007	1.154
1011	0	0.008	0.007	1.155
1012	0	0.008	0.007	1.152
1013	0	0.008	0.008	1.154
1014	0	0.008	0.008	1.154
1015	0	0.009	0.008	1.157
1016	0	0.009	0.007	1.155
1017	0	0.009	0.008	1.157
1018	0	0.009	0.008	1.155
1019	0	0.009	0.008	1.156
1020	0	0.009	0.008	1.154
1021	0	0.009	0.008	1.155
1022	0	0.008	0.007	1.154
1023	0	0.009	0.007	1.156
1024	0	0.009	0.007	1.155
1025	0	0.009	0.008	1.157
1026	0	0.009	0.008	1.154
1027	0	0.009	0.008	1.155
1028	0	0.009	0.008	1.154
1029	0	0.01	0.008	1.156
1030	0	0.01	0.008	1.154
1031	0	0.01	0.008	1.156
1032	0	0.01	0.008	1.154
1033	0	0.01	0.008	1.156
1034	0	0.01	0.008	1.154
1035	0	0.011	0.008	1.155
1036	0	0.011	0.008	1.155
1037	0	0.011	0.008	1.155
1038	0	0.011	0.009	1.155
1039	0	0.011	0.009	1.156
1040	0	0.011	0.009	1.155
1041	0	0.011	0.009	1.155
1042	0	0.011	0.008	1.154
1043	0	0.011	0.009	1.155
1044	0	0.011	0.008	1.155
1045	0	0.011	0.009	1.156
1046	0	0.011	0.009	1.156
1047	0	0.011	0.009	1.155
1048	0	0.011	0.009	1.154
1049	0	0.011	0.008	1.155
1050	0	0.01	0.008	1.156
1051	0	0.01	0.008	1.157
1052	0	0.01	0.008	1.157
1053	0	0.01	0.008	1.156
1054	0	0.01	0.008	1.155
1055	-0.001	0.01	0.008	1.154
1056	0	0.01	0.008	1.155
1057	-0.001	0.01	0.008	1.155
1058	0	0.009	0.008	1.156
1059	0	0.009	0.008	1.155
1060	0	0.009	0.008	1.155
1061	0	0.009	0.008	1.153
1062	0	0.009	0.008	1.155
1063	0	0.009	0.008	1.155
1064	0	0.009	0.008	1.157
1065	0	0.008	0.008	1.156
1066	0	0.008	0.008	1.157
1067	0	0.008	0.008	1.156
1068	0	0.008	0.008	1.158
1069	0	0.008	0.008	1.157
1070	0	0.008	0.008	1.157
1071	0	0.008	0.007	1.154
1072	0	0.008	0.008	1.155
1073	0	0.008	0.007	1.154
1074	0	0.008	0.008	1.156
1075	0	0.008	0.007	1.156
1076	0	0.008	0.007	1.157
1077	-0.001	0.007	0.007	1.156
1078	0	0.008	0.007	1.157
1079	0	0.008	0.007	1.154
1080	0	0.008	0.007	1.156
1081	-0.001	0.007	0.007	1.154
1082	0	0.007	0.007	1.157
1083	-0.001	0.007	0.007	1.155
1084	0	0.007	0.007	1.156
1085	-0.001	0.007	0.007	1.154
1086	0	0.007	0.007	1.156
1087	0	0.007	0.007	1.155
1088	0	0.007	0.007	1.158
1089	0	0.007	0.007	1.156
1090	0	0.007	0.007	1.157
1091	-0.001	0.006	0.006	1.154
1092	0	0.007	0.007	1.156
1093	-0.001	0.006	0.006	1.154
1094	0	0.007	0.007	1.156
1095	0	0.006	0.006	1.154
1096	0	0.007	0.007	1.156
1097	-0.001	0.006	0.006	1.155
1098	0	0.007	0.007	1.156
1099	0	0.006	0.006	1.154
1100	0	0.007	0.007	1.156
1101	0	0.006	0.007	1.155
1102	0	0.007	0.007	1.157
1103	0	0.007	0.007	1.155
1104	0	0.007	0.007	1.157
1105	0	0.007	0.007	1.154
1106	0	0.007	0.007	1.157
1107	0	0.007	0.007	1.155
1108	0	0.008	0.007	1.157
1109	0	0.007	0.007	1.154
1110	0	0.008	0.007	1.156
1111	0	0.007	0.007	1.152
1112	0	0.007	0.007	1.156
1113	0	0.007	0.007	1.154
1114	0	0.007	0.007	1.157
1115	0	0.007	0.007	1.155
1116	0	0.008	0.007	1.157
1117	0	0.007	0.007	1.154
1118	0	0.008	0.007	1.157
1119	0	0.007	0.007	1.155
1120	0	0.007	0.007	1.158
1121	0	0.007	0.007	1.155
1122	0	0.007	0.007	1.158
1123	0	0.007	0.007	1.155
1124	-0.001	0.007	0.007	1.158
1125	-0.001	0.007	0.007	1.155
1126	0	0.007	0.007	1.157
1127	0	0.007	0.007	1.153
1128	0	0.007	0.007	1.156
1129	0	0.007	0.007	1.154
1130	0	0.007	0.007	1.157
1131	0	0.007	0.007	1.154
1132	-0.001	0.008	0.007	1.157
1133	-0.001	0.007	0.007	1.155
1134	-0.001	0.008	0.007	1.157
1135	-0.001	0.008	0.007	1.153
1136	-0.001	0.008	0.008	1.156
1137	0	0.008	0.007	1.153
1138	-0.001	0.009	0.008	1.157
1139	-0.001	0.009	0.008	1.154
1140	0	0.009	0.008	1.157
1141	0	0.01	0.008	1.155
1142	0	0.01	0.009	1.157
1143	0	0.011	0.008	1.152
1144	0	0.012	0.009	1.156
1145	0	0.012	0.009	1.154
1146	0	0.013	0.009	1.158
1147	0	0.014	0.009	1.154
1148	0	0.015	0.01	1.157
1149	0	0.016	0.01	1.153
1150	0	0.016	0.011	1.158
1151	0	0.017	0.011	1.155
1152	-0.001	0.018	0.011	1.159
1153	0	0.018	0.011	1.153
1154	-0.001	0.018	0.011	1.157
1155	0	0.019	0.011	1.152
1156	0	0.019	0.011	1.157
1157	0	0.02	0.012	1.154
1158	0	0.021	0.012	1.157
1159	0	0.023	0.013	1.153
1160	0	0.025	0.013	1.156
1161	0	0.027	0.014	1.153
1162	-0.001	0.03	0.015	1.157
1163	0	0.033	0.016	1.155
1164	0	0.035	0.017	1.159
1165	0	0.038	0.017	1.155
1166	-0.001	0.038	0.017	1.158
1167	0	0.039	0.017	1.156
1168	0	0.038	0.017	1.16
1169	0	0.038	0.017	1.157
1170	0	0.036	0.017	1.159
1171	0	0.037	0.017	1.155
1172	0	0.037	0.017	1.159
1173	0	0.038	0.017	1.155
1174	0	0.038	0.017	1.159
1175	0	0.039	0.018	1.154
1176	0	0.04	0.018	1.158
1177	0	0.042	0.019	1.155
1178	0	0.043	0.019	1.159
1179	0	0.045	0.02	1.156
1180	0	0.047	0.02	1.158
1181	0	0.049	0.021	1.156
1182	0	0.052	0.021	1.16
1183	0	0.055	0.023	1.158
1184	0	0.058	0.023	1.161
1185	0	0.061	0.024	1.157
1186	0	0.063	0.024	1.159
1187	0	0.064	0.025	1.157
1188	0	0.064	0.024	1.16
1189	0	0.066	0.025	1.158
1190	0	0.066	0.025	1.16
1191	0	0.068	0.026	1.157
1192	0	0.069	0.026	1.16
1193	0	0.071	0.027	1.158
1194	0	0.073	0.027	1.161
1195	0	0.076	0.028	1.159
1196	0	0.078	0.028	1.16
1197	0	0.081	0.03	1.157
1198	0	0.084	0.03	1.159
1199	0	0.087	0.031	1.157
1200	0	0.091	0.032	1.159
1201	0	0.095	0.033	1.158
1202	0	0.098	0.034	1.161
1203	0	0.103	0.035	1.16
1204	0	0.107	0.036	1.162
1205	0	0.113	0.038	1.159
1206	0	0.118	0.038	1.162
1207	0	0.122	0.04	1.159
1208	-0.001	0.127	0.04	1.161
1209	-0.001	0.13	0.041	1.157
1210	-0.001	0.133	0.041	1.16
1211	-0.001	0.135	0.043	1.157
1212	-0.001	0.137	0.042	1.161
1213	0	0.138	0.043	1.158
1214	0	0.139	0.043	1.163
1215	0	0.14	0.043	1.159
1216	0	0.139	0.043	1.161
1217	0	0.137	0.042	1.157
1218	0	0.133	0.041	1.159
1219	0	0.128	0.04	1.158
1220	0	0.122	0.038	1.16
1221	0	0.115	0.037	1.159
1222	0	0.108	0.035	1.161
1223	0	0.102	0.034	1.159
1224	0	0.095	0.032	1.162
1225	0	0.089	0.031	1.159
1226	0	0.084	0.029	1.163
1227	0	0.079	0.029	1.16
1228	0	0.074	0.027	1.162
1229	0	0.07	0.026	1.159
1230	0	0.066	0.024	1.161
1231	0	0.063	0.024	1.16
1232	0	0.059	0.023	1.162
1233	0	0.056	0.023	1.161
1234	0	0.054	0.021	1.162
1235	0	0.051	0.021	1.16
1236	0	0.049	0.02	1.161
1237	0	0.046	0.02	1.16
1238	0	0.045	0.019	1.162
1239	0	0.042	0.019	1.161
1240	0	0.041	0.018	1.161
1241	0	0.039	0.018	1.159
1242	0	0.038	0.017	1.161
1243	0	0.036	0.017	1.161
1244	0	0.035	0.016	1.163
1245	0	0.034	0.016	1.163
1246	0	0.033	0.015	1.165
1247	-0.001	0.032	0.015	1.163
1248	0	0.031	0.014	1.163
1249	0	0.03	0.015	1.162
1250	0	0.029	0.014	1.163
1251	0	0.028	0.014	1.162
1252	0	0.027	0.013	1.164
1253	0	0.027	0.014	1.164
1254	0	0.026	0.013	1.165
1255	0	0.025	0.013	1.163
1256	0	0.025	0.013	1.163
1257	0	0.024	0.013	1.162
1258	0	0.023	0.012	1.164
1259	0	0.023	0.012	1.162
1260	0	0.022	0.012	1.165
1261	0	0.022	0.012	1.163
1262	0	0.021	0.012	1.165
1263	0	0.021	0.012	1.163
1264	0	0.021	0.012	1.165
1265	0	0.02	0.012	1.163
1266	0	0.02	0.011	1.163
1267	0	0.019	0.011	1.161
1268	0	0.019	0.011	1.162
1269	0	0.019	0.011	1.161
1270	0	0.018	0.011	1.164
1271	0	0.018	0.011	1.163
1272	0	0.018	0.011	1.166
1273	0	0.018	0.011	1.163
1274	0	0.017	0.011	1.165
1275	0	0.017	0.01	1.162
1276	0	0.017	0.011	1.165
1277	0	0.017	0.011	1.164
1278	0	0.017	0.011	1.165
1279	0	0.016	0.01	1.162
1280	0	0.016	0.01	1.164
1281	0	0.016	0.01	1.163
1282	0	0.016	0.01	1.165
1283	0	0.016	0.01	1.162
1284	0	0.016	0.01	1.164
1285	0	0.016	0.01	1.163
1286	0	0.016	0.01	1.165
1287	0	0.016	0.01	1.164
1288	0	0.015	0.01	1.166
1289	0	0.016	0.01	1.164
1290	0	0.015	0.01	1.166
1291	0	0.016	0.01	1.162
1292	0	0.015	0.01	1.164
1293	0	0.015	0.01	1.16
1294	0	0.015	0.01	1.162
1295	0	0.015	0.01	1.161
1296	0	0.015	0.01	1.164
1297	0	0.015	0.009	1.163
1298	0	0.015	0.01	1.165
1299	0	0.015	0.01	1.163
1300	0	0.015	0.01	1.165
1301	0	0.015	0.009	1.163
1302	0	0.015	0.01	1.165
1303	0	0.015	0.01	1.163
1304	0	0.014	0.01	1.166
1305	0	0.014	0.009	1.165
1306	0	0.014	0.01	1.166
1307	0	0.014	0.009	1.163
1308	0	0.014	0.009	1.164
1309	0	0.013	0.009	1.163
1310	0	0.013	0.01	1.164
1311	0	0.013	0.009	1.164
1312	0	0.013	0.01	1.164
1313	0	0.013	0.009	1.165
1314	0	0.013	0.01	1.165
1315	0	0.013	0.009	1.164
1316	0	0.012	0.009	1.164
1317	0	0.012	0.009	1.164
1318	0	0.012	0.009	1.165
1319	0	0.012	0.009	1.165
1320	0	0.013	0.01	1.165
1321	0	0.013	0.009	1.164
1322	0	0.013	0.01	1.164
1323	0	0.012	0.009	1.163
1324	0	0.012	0.01	1.164
1325	0	0.012	0.009	1.163
1326	0	0.012	0.009	1.164
1327	0	0.012	0.009	1.163
1328	0	0.012	0.009	1.164
1329	0	0.012	0.009	1.162
1330	0	0.012	0.009	1.163
1331	0	0.012	0.009	1.164
1332	0	0.012	0.009	1.164
1333	-0.001	0.011	0.009	1.164
1334	0	0.012	0.009	1.162
1335	0	0.012	0.009	1.163
1336	0	0.012	0.01	1.162
1337	0	0.012	0.009	1.163
1338	0	0.012	0.01	1.163
1339	0	0.012	0.009	1.165
1340	0	0.012	0.01	1.162
1341	0	0.012	0.009	1.161
1342	0	0.012	0.01	1.159
1343	-0.001	0.012	0.01	1.162
1344	0	0.013	0.01	1.164
1345	-0.001	0.012	0.01	1.166
1346	0	0.013	0.01	1.164
1347	0	0.013	0.01	1.165
1348	0	0.013	0.01	1.163
1349	-0.001	0.013	0.01	1.164
1350	0	0.014	0.01	1.164
1351	-0.001	0.014	0.01	1.165
1352	0	0.015	0.011	1.162
1353	-0.001	0.015	0.011	1.162
1354	0	0.016	0.011	1.16
1355	-0.001	0.016	0.011	1.164
1356	0	0.017	0.011	1.161
1357	0	0.018	0.011	1.162
1358	0	0.019	0.012	1.158
1359	0	0.02	0.013	1.163
1360	0	0.021	0.013	1.161
1361	0	0.02	0.012	1.168
1362	0	0.021	0.012	1.16
1363	-0.001	0.021	0.012	1.167
1364	0	0.022	0.013	1.159
1365	-0.001	0.022	0.013	1.164
1366	0	0.023	0.013	1.156
1367	-0.001	0.024	0.013	1.162
1368	0	0.026	0.014	1.16
1369	0	0.026	0.014	1.163
1370	0	0.029	0.015	1.159
1371	0	0.029	0.015	1.162
1372	0	0.032	0.015	1.157
1373	0	0.032	0.016	1.162
1374	0.001	0.035	0.017	1.158
1375	0	0.036	0.017	1.162
1376	0	0.039	0.018	1.157
1377	-0.001	0.039	0.018	1.162
1378	0.001	0.043	0.02	1.156
1379	0	0.044	0.02	1.16
1380	0.001	0.047	0.021	1.154
1381	0	0.048	0.022	1.157
1382	0.001	0.052	0.022	1.151
1383	0	0.052	0.022	1.154
1384	0	0.056	0.022	1.149
1385	0	0.057	0.023	1.156
1386	0	0.061	0.024	1.153
1387	-0.001	0.065	0.025	1.16
1388	0	0.07	0.026	1.153
1389	-0.001	0.075	0.028	1.158
1390	0	0.083	0.03	1.15
1391	0	0.092	0.033	1.155
1392	0	0.102	0.035	1.15
1393	0	0.107	0.036	1.157
1394	0	0.106	0.036	1.15
1395	0	0.097	0.034	1.156
1396	0	0.086	0.031	1.146
1397	0	0.077	0.029	1.154
1398	0	0.072	0.028	1.146
1399	0	0.069	0.027	1.152
1400	0	0.067	0.027	1.151

## Sheet: 1k
	Mean	Standard Deviation
Gas	0.5	0.14142
Refined wax	70	4.24264
Residue	14.5	2.12132

## Sheet: 1l
x	y	x	y
0.4795	0	0.62586	0
0.48365	0	0.62984	0.005
0.48779	0.002	0.63381	0.007
0.49193	0.005	0.63778	0.006
0.49607	0.008	0.64174	0.005
0.5002	0.01	0.64571	0.005
0.50432	0.011	0.64966	0.007
0.50844	0.01	0.65361	0.011
0.51255	0.009	0.65756	0.017
0.51666	0.007	0.6615	0.021
0.52077	0.007	0.66544	0.024
0.52487	0.008	0.66937	0.025
0.52897	0.009	0.6733	0.025
0.53306	0.011	0.67722	0.026
0.53714	0.01	0.68114	0.03
0.54123	0.008	0.68506	0.037
0.5453	0.006	0.68897	0.047
0.54937	0.004	0.69287	0.055
0.55344	0.003	0.69677	0.062
0.55751	0.004	0.70067	0.067
0.56156	0.008	0.70456	0.068
0.56562	0.01	0.70845	0.068
0.56967	0.013	0.71233	0.068
0.57371	0.014	0.71621	0.07
0.57775	0.014	0.72009	0.075
0.58178	0.013	0.72395	0.08
0.58581	0.013	0.72782	0.085
0.58984	0.014	0.73168	0.088
0.59386	0.016	0.73554	0.088
0.59788	0.018	0.73939	0.087
0.60189	0.02	0.74323	0.086
0.60589	0.021	0.74708	0.088
0.6099	0.019	0.75091	0.093
0.61389	0.017	0.75475	0.101
0.61789	0.014	0.75858	0.11
0.62187	0.013	0.7624	0.118
0.62586	0.013	0.76622	0.124
0.62984	0.014	0.77004	0.127
0.63381	0.016	0.77385	0.129
0.63778	0.018	0.77766	0.131
0.64174	0.02	0.78146	0.136
0.64571	0.02	0.78526	0.142
0.64966	0.019	0.78905	0.148
0.65361	0.019	0.79284	0.154
0.65756	0.02	0.79662	0.157
0.6615	0.024	0.8004	0.158
0.66544	0.026	0.80418	0.157
0.66937	0.029	0.80795	0.156
0.6733	0.031	0.81172	0.157
0.67722	0.031	0.81548	0.161
0.68114	0.029	0.81924	0.168
0.68506	0.027	0.82299	0.174
0.68897	0.026	0.82674	0.181
0.69287	0.026	0.83049	0.186
0.69677	0.028	0.83423	0.189
0.70067	0.03	0.83796	0.192
0.70456	0.031	0.8417	0.196
0.70845	0.031	0.84542	0.203
0.71233	0.03	0.84915	0.212
0.71621	0.029	0.85287	0.222
0.72009	0.029	0.85658	0.231
0.72395	0.031	0.86029	0.238
0.72782	0.034	0.864	0.241
0.73168	0.038	0.8677	0.241
0.73554	0.041	0.8714	0.241
0.73939	0.044	0.87509	0.244
0.74323	0.045	0.87878	0.249
0.74708	0.045	0.88246	0.256
0.75091	0.044	0.88614	0.263
0.75475	0.043	0.88982	0.269
0.75858	0.044	0.89349	0.273
0.7624	0.046	0.89716	0.275
0.76622	0.047	0.90082	0.277
0.77004	0.049	0.90448	0.28
0.77385	0.049	0.90813	0.287
0.77766	0.047	0.91178	0.297
0.78146	0.045	0.91543	0.309
0.78526	0.043	0.91907	0.32
0.78905	0.043	0.92271	0.329
0.79284	0.045	0.92634	0.334
0.79662	0.049	0.92997	0.338
0.8004	0.052	0.93359	0.34
0.80418	0.055	0.93721	0.342
0.80795	0.056	0.94083	0.347
0.81172	0.056	0.94444	0.355
0.81548	0.056	0.94805	0.362
0.81924	0.056	0.95165	0.368
0.82299	0.059	0.95525	0.371
0.82674	0.062	0.95885	0.373
0.83049	0.065	0.96244	0.374
0.83423	0.067	0.96602	0.375
0.83796	0.067	0.96961	0.378
0.8417	0.065	0.97319	0.387
0.84542	0.062	0.97676	0.396
0.84915	0.06	0.98033	0.408
0.85287	0.06	0.98389	0.417
0.85658	0.061	0.98746	0.424
0.86029	0.064	0.99101	0.429
0.864	0.066	0.99457	0.434
0.8677	0.068	0.99812	0.44
0.8714	0.069	1.00166	0.448
0.87509	0.07	1.0052	0.458
0.87878	0.069	1.00874	0.467
0.88246	0.07	1.01227	0.475
0.88614	0.072	1.0158	0.481
0.88982	0.076	1.01932	0.482
0.89349	0.079	1.02284	0.483
0.89716	0.083	1.02636	0.485
0.90082	0.084	1.02987	0.488
0.90448	0.084	1.03338	0.496
0.90813	0.082	1.03688	0.506
0.91178	0.081	1.04038	0.516
0.91543	0.081	1.04387	0.525
0.91907	0.082	1.04736	0.531
0.92271	0.084	1.05085	0.537
0.92634	0.087	1.05433	0.543
0.92997	0.088	1.05781	0.551
0.93359	0.088	1.06129	0.563
0.93721	0.088	1.06476	0.575
0.94083	0.088	1.06823	0.589
0.94444	0.089	1.07169	0.602
0.94805	0.092	1.07515	0.61
0.95165	0.097	1.0786	0.615
0.95525	0.103	1.08205	0.617
0.95885	0.108	1.0855	0.62
0.96244	0.112	1.08894	0.626
0.96602	0.114	1.09238	0.634
0.96961	0.114	1.09581	0.644
0.97319	0.114	1.09924	0.654
0.97676	0.115	1.10267	0.663
0.98033	0.118	1.10609	0.669
0.98389	0.12	1.10951	0.672
0.98746	0.123	1.11292	0.676
0.99101	0.126	1.11633	0.684
0.99457	0.126	1.11974	0.696
0.99812	0.125	1.12314	0.711
1.00166	0.125	1.12654	0.727
1.0052	0.125	1.12993	0.742
1.00874	0.128	1.13332	0.753
1.01227	0.133	1.13671	0.763
1.0158	0.14	1.14009	0.771
1.01932	0.144	1.14347	0.778
1.02284	0.148	1.14684	0.788
1.02636	0.151	1.15021	0.799
1.02987	0.153	1.15358	0.811
1.03338	0.155	1.15694	0.825
1.03688	0.157	1.1603	0.835
1.04038	0.162	1.16365	0.843
1.04387	0.167	1.167	0.849
1.04736	0.173	1.17035	0.854
1.05085	0.177	1.17369	0.861
1.05433	0.178	1.17703	0.872
1.05781	0.179	1.18036	0.885
1.06129	0.178	1.1837	0.901
1.06476	0.179	1.18702	0.918
1.06823	0.182	1.19035	0.932
1.07169	0.185	1.19366	0.944
1.07515	0.191	1.19698	0.955
1.0786	0.196	1.20029	0.966
1.08205	0.201	1.2036	0.978
1.0855	0.205	1.2069	0.992
1.08894	0.207	1.2102	1.007
1.09238	0.21	1.2135	1.021
1.09581	0.213	1.21679	1.033
1.09924	0.22	1.22007	1.043
1.10267	0.228	1.22336	1.051
1.10609	0.234	1.22664	1.057
1.10951	0.24	1.22991	1.066
1.11292	0.245	1.23319	1.078
1.11633	0.247	1.23646	1.092
1.11974	0.248	1.23972	1.108
1.12314	0.249	1.24298	1.124
1.12654	0.252	1.24624	1.137
1.12993	0.257	1.24949	1.149
1.13332	0.262	1.25274	1.16
1.13671	0.268	1.25599	1.172
1.14009	0.272	1.25923	1.189
1.14347	0.274	1.26246	1.208
1.14684	0.276	1.2657	1.229
1.15021	0.279	1.26893	1.251
1.15358	0.285	1.27216	1.268
1.15694	0.291	1.27538	1.282
1.1603	0.301	1.2786	1.293
1.16365	0.309	1.28181	1.302
1.167	0.318	1.28502	1.312
1.17035	0.324	1.28823	1.327
1.17369	0.329	1.29143	1.343
1.17703	0.333	1.29463	1.361
1.18036	0.337	1.29783	1.379
1.1837	0.342	1.30102	1.393
1.18702	0.35	1.30421	1.405
1.19035	0.356	1.30739	1.417
1.19366	0.364	1.31058	1.428
1.19698	0.369	1.31375	1.443
1.20029	0.373	1.31693	1.463
1.2036	0.377	1.3201	1.486
1.2069	0.38	1.32326	1.511
1.2102	0.385	1.32642	1.533
1.2135	0.393	1.32958	1.553
1.21679	0.402	1.33274	1.57
1.22007	0.415	1.33589	1.585
1.22336	0.423	1.33904	1.6
1.22664	0.433	1.34218	1.618
1.22991	0.439	1.34532	1.638
1.23319	0.446	1.34845	1.66
1.23646	0.454	1.35159	1.68
1.23972	0.462	1.35472	1.698
1.24298	0.472	1.35784	1.713
1.24624	0.483	1.36096	1.726
1.24949	0.493	1.36408	1.74
1.25274	0.501	1.36719	1.756
1.25599	0.506	1.3703	1.778
1.25923	0.511	1.37341	1.801
1.26246	0.516	1.37651	1.827
1.2657	0.522	1.37961	1.852
1.26893	0.531	1.38271	1.876
1.27216	0.54	1.3858	1.896
1.27538	0.549	1.38889	1.916
1.2786	0.56	1.39197	1.937
1.28181	0.569	1.39505	1.961
1.28502	0.578	1.39813	1.986
1.28823	0.585	1.40121	2.014
1.29143	0.595	1.40428	2.039
1.29463	0.604	1.40734	2.061
1.29783	0.618	1.41041	2.081
1.30102	0.633	1.41346	2.097
1.30421	0.644	1.41652	2.113
1.30739	0.656	1.41957	2.133
1.31058	0.668	1.42262	2.157
1.31375	0.676	1.42567	2.184
1.31693	0.685	1.42871	2.211
1.3201	0.693	1.43174	2.237
1.32326	0.704	1.43478	2.26
1.32642	0.715	1.43781	2.28
1.32958	0.73	1.44084	2.302
1.33274	0.743	1.44386	2.326
1.33589	0.753	1.44688	2.355
1.33904	0.762	1.4499	2.387
1.34218	0.771	1.45291	2.421
1.34532	0.782	1.45592	2.455
1.34845	0.797	1.45892	2.484
1.35159	0.812	1.46192	2.509
1.35472	0.829	1.46492	2.531
1.35784	0.846	1.46792	2.553
1.36096	0.86	1.47091	2.576
1.36408	0.877	1.4739	2.604
1.36719	0.888	1.47688	2.634
1.3703	0.899	1.47986	2.665
1.37341	0.913	1.48284	2.695
1.37651	0.928	1.48581	2.722
1.37961	0.947	1.48878	2.747
1.38271	0.96	1.49175	2.77
1.3858	0.977	1.49471	2.796
1.38889	0.99	1.49767	2.827
1.39197	1.003	1.50063	2.861
1.39505	1.016	1.50358	2.899
1.39813	1.027	1.50653	2.938
1.40121	1.042	1.50947	2.974
1.40428	1.059	1.51242	3.008
1.40734	1.078	1.51535	3.039
1.41041	1.1	1.51829	3.068
1.41346	1.115	1.52122	3.099
1.41652	1.135	1.52415	3.133
1.41957	1.151	1.52707	3.17
1.42262	1.167	1.53	3.207
1.42567	1.187	1.53291	3.243
1.42871	1.205	1.53583	3.276
1.43174	1.224	1.53874	3.306
1.43478	1.246	1.54165	3.335
1.43781	1.267	1.54455	3.367
1.44084	1.288	1.54745	3.401
1.44386	1.302	1.55035	3.44
1.44688	1.319	1.55324	3.481
1.4499	1.335	1.55613	3.523
1.45291	1.354	1.55902	3.564
1.45592	1.374	1.5619	3.603
1.45892	1.396	1.56478	3.641
1.46192	1.417	1.56766	3.678
1.46492	1.441	1.57053	3.718
1.46792	1.46	1.5734	3.761
1.47091	1.483	1.57627	3.806
1.4739	1.502	1.57913	3.85
1.47688	1.524	1.58199	3.892
1.47986	1.546	1.58485	3.93
1.48284	1.574	1.5877	3.966
1.48581	1.603	1.59055	4.001
1.48878	1.625	1.5934	4.036
1.49175	1.649	1.59624	4.075
1.49471	1.674	1.59908	4.118
1.49767	1.695	1.60191	4.164
1.50063	1.718	1.60475	4.21
1.50358	1.739	1.60758	4.254
1.50653	1.764	1.6104	4.295
1.50947	1.788	1.61322	4.335
1.51242	1.816	1.61604	4.377
1.51535	1.844	1.61886	4.421
1.51829	1.865	1.62167	4.471
1.52122	1.888	1.62448	4.525
1.52415	1.911	1.62729	4.579
1.52707	1.934	1.63009	4.632
1.53	1.967	1.63289	4.681
1.53291	1.991	1.63568	4.726
1.53583	2.026	1.63848	4.767
1.53874	2.055	1.64127	4.81
1.54165	2.087	1.64405	4.855
1.54455	2.118	1.64683	4.904
1.54745	2.141	1.64961	4.957
1.55035	2.169	1.65239	5.009
1.55324	2.201	1.65516	5.059
1.55613	2.23	1.65793	5.107
1.55902	2.268	1.6607	5.153
1.5619	2.294	1.66346	5.199
1.56478	2.328	1.66622	5.249
1.56766	2.357	1.66898	5.304
1.57053	2.385	1.67173	5.364
1.5734	2.416	1.67448	5.427
1.57627	2.443	1.67723	5.489
1.57913	2.475	1.67997	5.549
1.58199	2.51	1.68271	5.605
1.58485	2.547	1.68545	5.659
1.5877	2.587	1.68818	5.713
1.59055	2.616	1.69091	5.77
1.5934	2.653	1.69364	5.829
1.59624	2.684	1.69636	5.891
1.59908	2.719	1.69908	5.954
1.60191	2.755	1.7018	6.013
1.60475	2.794	1.70452	6.07
1.60758	2.83	1.70723	6.125
1.6104	2.874	1.70994	6.181
1.61322	2.908	1.71264	6.238
1.61604	2.951	1.71534	6.3
1.61886	2.979	1.71804	6.365
1.62167	3.015	1.72073	6.433
1.62448	3.05	1.72343	6.501
1.62729	3.088	1.72612	6.568
1.63009	3.132	1.7288	6.633
1.63289	3.17	1.73148	6.697
1.63568	3.212	1.73416	6.762
1.63848	3.254	1.73684	6.831
1.64127	3.29	1.73951	6.903
1.64405	3.337	1.74218	6.978
1.64683	3.375	1.74485	7.052
1.64961	3.418	1.74751	7.124
1.65239	3.459	1.75017	7.192
1.65516	3.51	1.75283	7.257
1.65793	3.562	1.75548	7.322
1.6607	3.605	1.75813	7.389
1.66346	3.646	1.76078	7.461
1.66622	3.689	1.76342	7.537
1.66898	3.735	1.76607	7.614
1.67173	3.782	1.7687	7.692
1.67448	3.818	1.77134	7.766
1.67723	3.869	1.77397	7.839
1.67997	3.913	1.7766	7.91
1.68271	3.961	1.77923	7.985
1.68545	4.017	1.78185	8.065
1.68818	4.057	1.78447	8.149
1.69091	4.102	1.78708	8.237
1.69364	4.148	1.7897	8.326
1.69636	4.192	1.79231	8.413
1.69908	4.254	1.79491	8.495
1.7018	4.298	1.79752	8.574
1.70452	4.354	1.80012	8.652
1.70723	4.408	1.80272	8.731
1.70994	4.466	1.80531	8.815
1.71264	4.522	1.8079	8.903
1.71534	4.563	1.81049	8.994
1.71804	4.615	1.81308	9.084
1.72073	4.669	1.81566	9.171
1.72343	4.725	1.81824	9.255
1.72612	4.792	1.82082	9.339
1.7288	4.838	1.82339	9.423
1.73148	4.899	1.82596	9.511
1.73416	4.948	1.82853	9.607
1.73684	5.004	1.83109	9.706
1.73951	5.063	1.83365	9.808
1.74218	5.114	1.83621	9.911
1.74485	5.167	1.83877	10.009
1.74751	5.233	1.84132	10.103
1.75017	5.29	1.84387	10.197
1.75283	5.364	1.84641	10.293
1.75548	5.414	1.84896	10.392
1.75813	5.48	1.8515	10.493
1.76078	5.534	1.85403	10.597
1.76342	5.6	1.85657	10.701
1.76607	5.669	1.8591	10.802
1.7687	5.729	1.86163	10.9
1.77134	5.796	1.86415	10.997
1.77397	5.862	1.86667	11.096
1.7766	5.927	1.86919	11.199
1.77923	5.995	1.87171	11.307
1.78185	6.05	1.87422	11.42
1.78447	6.111	1.87673	11.534
1.78708	6.175	1.87924	11.649
1.7897	6.241	1.88174	11.762
1.79231	6.315	1.88425	11.874
1.79491	6.379	1.88674	11.986
1.79752	6.448	1.88924	12.101
1.80012	6.517	1.89173	12.219
1.80272	6.584	1.89422	12.342
1.80531	6.652	1.89671	12.467
1.8079	6.721	1.89919	12.59
1.81049	6.793	1.90167	12.71
1.81308	6.868	1.90415	12.826
1.81566	6.944	1.90662	12.94
1.81824	7.028	1.9091	13.054
1.82082	7.097	1.91157	13.174
1.82339	7.17	1.91403	13.298
1.82596	7.242	1.91649	13.426
1.82853	7.313	1.91895	13.556
1.83109	7.392	1.92141	13.686
1.83365	7.461	1.92387	13.813
1.83621	7.539	1.92632	13.939
1.83877	7.617	1.92877	14.066
1.84132	7.696	1.93121	14.196
1.84387	7.78	1.93365	14.334
1.84641	7.849	1.93609	14.477
1.84896	7.925	1.93853	14.623
1.8515	8.002	1.94097	14.771
1.85403	8.084	1.9434	14.914
1.85657	8.176	1.94583	15.055
1.8591	8.255	1.94825	15.192
1.86163	8.342	1.95067	15.328
1.86415	8.428	1.95309	15.469
1.86667	8.511	1.95551	15.614
1.86919	8.602	1.95792	15.763
1.87171	8.678	1.96034	15.914
1.87422	8.763	1.96274	16.064
1.87673	8.851	1.96515	16.211
1.87924	8.94	1.96755	16.357
1.88174	9.037	1.96995	16.5
1.88425	9.118	1.97235	16.648
1.88674	9.205	1.97474	16.802
1.88924	9.291	1.97713	16.962
1.89173	9.374	1.97952	17.126
1.89422	9.47	1.98191	17.293
1.89671	9.551	1.98429	17.46
1.89919	9.644	1.98667	17.624
1.90167	9.74	1.98905	17.786
1.90415	9.837	1.99142	17.948
1.90662	9.941	1.9938	18.115
1.9091	10.027	1.99616	18.286
1.91157	10.12	1.99853	18.459
1.91403	10.214	2.00089	18.635
1.91649	10.31	2.00325	18.809
1.91895	10.417	2.00561	18.98
1.92141	10.509	2.00797	19.149
1.92387	10.61	2.01032	19.318
1.92632	10.71	2.01267	19.489
1.92877	10.809	2.01502	19.666
1.93121	10.913	2.01736	19.848
1.93365	11	2.0197	20.035
1.93609	11.096	2.02204	20.224
1.93853	11.195	2.02437	20.413
1.94097	11.297	2.02671	20.599
1.9434	11.411	2.02904	20.786
1.94583	11.506	2.03136	20.974
1.94825	11.61	2.03369	21.167
1.95067	11.713	2.03601	21.365
1.95309	11.814	2.03833	21.567
1.95551	11.929	2.04065	21.771
1.95792	12.026	2.04296	21.974
1.96034	12.134	2.04527	22.173
1.96274	12.245	2.04758	22.368
1.96515	12.358	2.04988	22.563
1.96755	12.479	2.05219	22.761
1.96995	12.58	2.05449	22.964
1.97235	12.688	2.05679	23.174
1.97474	12.795	2.05908	23.388
1.97713	12.902	2.06137	23.604
1.97952	13.021	2.06366	23.819
1.98191	13.124	2.06595	24.031
1.98429	13.237	2.06823	24.243
1.98667	13.352	2.07051	24.455
1.98905	13.465	2.07279	24.674
1.99142	13.577	2.07507	24.9
1.9938	13.688	2.07734	25.132
1.99616	13.799	2.07961	25.367
1.99853	13.913	2.08188	25.601
2.00089	14.031	2.08414	25.833
2.00325	14.163	2.08641	26.062
2.00561	14.276	2.08867	26.288
2.00797	14.399	2.09092	26.516
2.01032	14.52	2.09318	26.748
2.01267	14.639	2.09543	26.985
2.01502	14.768	2.09768	27.227
2.01736	14.877	2.09993	27.47
2.0197	14.999	2.10217	27.711
2.02204	15.124	2.10441	27.949
2.02437	15.25	2.10665	28.187
2.02671	15.386	2.10889	28.425
2.02904	15.5	2.11112	28.667
2.03136	15.623	2.11335	28.919
2.03369	15.744	2.11558	29.177
2.03601	15.865	2.1178	29.439
2.03833	15.999	2.12003	29.704
2.04065	16.115	2.12225	29.967
2.04296	16.245	2.12446	30.227
2.04527	16.377	2.12668	30.485
2.04758	16.51	2.12889	30.747
2.04988	16.654	2.1311	31.012
2.05219	16.773	2.13331	31.281
2.05449	16.904	2.13551	31.553
2.05679	17.034	2.13772	31.827
2.05908	17.167	2.13992	32.099
2.06137	17.315	2.14211	32.369
2.06366	17.442	2.14431	32.639
2.06595	17.581	2.1465	32.907
2.06823	17.718	2.14869	33.182
2.07051	17.852	2.15087	33.462
2.07279	17.996	2.15306	33.749
2.07507	18.116	2.15524	34.039
2.07734	18.249	2.15742	34.331
2.07961	18.385	2.1596	34.623
2.08188	18.522	2.16177	34.912
2.08414	18.678	2.16394	35.202
2.08641	18.808	2.16611	35.494
2.08867	18.949	2.16828	35.793
2.09092	19.089	2.17044	36.097
2.09318	19.229	2.1726	36.406
2.09543	19.383	2.17476	36.716
2.09768	19.514	2.17692	37.023
2.09993	19.662	2.17907	37.325
2.10217	19.812	2.18122	37.625
2.10441	19.963	2.18337	37.925
2.10665	20.125	2.18552	38.23
2.10889	20.261	2.18766	38.54
2.11112	20.406	2.1898	38.855
2.11335	20.551	2.19194	39.176
2.11558	20.697	2.19407	39.497
2.1178	20.858	2.19621	39.818
2.12003	20.996	2.19834	40.135
2.12225	21.149	2.20047	40.453
2.12446	21.301	2.20259	40.774
2.12668	21.452	2.20472	41.103
2.12889	21.614	2.20684	41.439
2.1311	21.75	2.20896	41.779
2.13331	21.9	2.21107	42.123
2.13551	22.054	2.21319	42.463
2.13772	22.211	2.2153	42.8
2.13992	22.385	2.21741	43.134
2.14211	22.533	2.21951	43.467
2.14431	22.694	2.22162	43.801
2.1465	22.853	2.22372	44.141
2.14869	23.01	2.22582	44.486
2.15087	23.18	2.22791	44.834
2.15306	23.325	2.23001	45.183
2.15524	23.486	2.2321	45.53
2.15742	23.65	2.23419	45.874
2.1596	23.815	2.23628	46.217
2.16177	23.993	2.23836	46.563
2.16394	24.143	2.24044	46.914
2.16611	24.303	2.24252	47.271
2.16828	24.462	2.2446	47.635
2.17044	24.622	2.24667	48.005
2.1726	24.799	2.24875	48.374
2.17476	24.952	2.25082	48.741
2.17692	25.122	2.25288	49.105
2.17907	25.295	2.25495	49.468
2.18122	25.468	2.25701	49.835
2.18337	25.653	2.25907	50.207
2.18552	25.809	2.26113	50.583
2.18766	25.978	2.26318	50.962
2.1898	26.148	2.26524	51.338
2.19194	26.321	2.26729	51.713
2.19407	26.513	2.26934	52.083
2.19621	26.676	2.27138	52.453
2.19834	26.854	2.27342	52.823
2.20047	27.03	2.27547	53.199
2.20259	27.204	2.2775	53.58
2.20472	27.389	2.27954	53.968
2.20684	27.546	2.28157	54.359
2.20896	27.72	2.28361	54.75
2.21107	27.898	2.28564	55.139
2.21319	28.077	2.28766	55.527
2.2153	28.273	2.28969	55.915
2.21741	28.439	2.29171	56.306
2.21951	28.618	2.29373	56.702
2.22162	28.797	2.29575	57.105
2.22372	28.975	2.29776	57.509
2.22582	29.171	2.29977	57.913
2.22791	29.341	2.30178	58.314
2.23001	29.528	2.30379	58.708
2.2321	29.718	2.3058	59.099
2.23419	29.908	2.3078	59.492
2.23628	30.111	2.3098	59.888
2.23836	30.281	2.3118	60.29
2.24044	30.466	2.3138	60.697
2.24252	30.65	2.31579	61.107
2.2446	30.836	2.31779	61.516
2.24667	31.039	2.31977	61.92
2.24875	31.215	2.32176	62.323
2.25082	31.406	2.32375	62.725
2.25288	31.597	2.32573	63.13
2.25495	31.786	2.32771	63.543
2.25701	31.987	2.32969	63.963
2.25907	32.159	2.33166	64.385
2.26113	32.348	2.33364	64.809
2.26318	32.54	2.33561	65.23
2.26524	32.737	2.33758	65.645
2.26729	32.954	2.33954	66.055
2.26934	33.139	2.34151	66.466
2.27138	33.337	2.34347	66.878
2.27342	33.534	2.34543	67.296
2.27547	33.73	2.34739	67.718
2.2775	33.94	2.34934	68.14
2.27954	34.122	2.3513	68.563
2.28157	34.323	2.35325	68.981
2.28361	34.526	2.3552	69.397
2.28564	34.73	2.35714	69.809
2.28766	34.948	2.35909	70.225
2.28969	35.132	2.36103	70.645
2.29171	35.33	2.36297	71.073
2.29373	35.526	2.36491	71.505
2.29575	35.724	2.36684	71.94
2.29776	35.942	2.36877	72.373
2.29977	36.132	2.37071	72.801
2.30178	36.34	2.37263	73.224
2.30379	36.549	2.37456	73.647
2.3058	36.755	2.37648	74.073
2.3078	36.982	2.37841	74.504
2.3098	37.172	2.38033	74.937
2.3118	37.377	2.38224	75.371
2.3138	37.585	2.38416	75.801
2.31579	37.797	2.38607	76.224
2.31779	38.029	2.38798	76.643
2.31977	38.227	2.38989	77.059
2.32176	38.442	2.3918	77.477
2.32375	38.654	2.3937	77.899
2.32573	38.862	2.3956	78.327
2.32771	39.086	2.3975	78.758
2.32969	39.278	2.3994	79.189
2.33166	39.488	2.4013	79.62
2.33364	39.703	2.40319	80.045
2.33561	39.92	2.40508	80.468
2.33758	40.154	2.40697	80.891
2.33954	40.355	2.40886	81.316
2.34151	40.571	2.41074	81.746
2.34347	40.784	2.41262	82.182
2.34543	40.999	2.4145	82.617
2.34739	41.235	2.41638	83.048
2.34934	41.44	2.41826	83.473
2.3513	41.663	2.42013	83.89
2.35325	41.889	2.422	84.303
2.3552	42.114	2.42387	84.716
2.35714	42.337	2.42574	85.134
2.35909	42.558	2.42761	85.557
2.36103	42.777	2.42947	85.982
2.36297	42.997	2.43133	86.407
2.36491	43.219	2.43319	86.828
2.36684	43.461	2.43505	87.243
2.36877	43.67	2.4369	87.653
2.37071	43.898	2.43875	88.064
2.37263	44.123	2.4406	88.478
2.37456	44.343	2.44245	88.898
2.37648	44.584	2.4443	89.325
2.37841	44.788	2.44614	89.75
2.38033	45.011	2.44798	90.175
2.38224	45.239	2.44982	90.593
2.38416	45.471	2.45166	91.003
2.38607	45.724	2.4535	91.409
2.38798	45.94	2.45533	91.811
2.38989	46.171	2.45716	92.218
2.3918	46.4	2.45899	92.626
2.3937	46.628	2.46082	93.037
2.3956	46.874	2.46265	93.447
2.3975	47.088	2.46447	93.853
2.3994	47.323	2.46629	94.253
2.4013	47.559	2.46811	94.645
2.40319	47.791	2.46993	95.036
2.40508	48.047	2.47174	95.43
2.40697	48.26	2.47355	95.828
2.40886	48.489	2.47536	96.23
2.41074	48.717	2.47717	96.635
2.41262	48.948	2.47898	97.039
2.4145	49.2	2.48078	97.438
2.41638	49.419	2.48259	97.829
2.41826	49.659	2.48439	98.216
2.42013	49.899	2.48619	98.601
2.422	50.139	2.48798	98.99
2.42387	50.393	2.48978	99.38
2.42574	50.61	2.49157	99.772
2.42761	50.845	2.49336	100.16
2.42947	51.084	2.49515	100.542
2.43133	51.322	2.49693	100.917
2.43319	51.589	2.49872	101.285
2.43505	51.816	2.5005	101.65
2.4369	52.059	2.50228	102.015
2.43875	52.3	2.50406	102.383
2.4406	52.537	2.50584	102.757
2.44245	52.789	2.50761	103.13
2.4443	53.007	2.50938	103.501
2.44614	53.246	2.51115	103.868
2.44798	53.489	2.51292	104.229
2.44982	53.734	2.51469	104.586
2.45166	53.997	2.51645	104.94
2.4535	54.221	2.51821	105.299
2.45533	54.462	2.51997	105.659
2.45716	54.701	2.52173	106.022
2.45899	54.942	2.52349	106.384
2.46082	55.204	2.52524	106.738
2.46265	55.434	2.52699	107.084
2.46447	55.684	2.52874	107.419
2.46629	55.934	2.53049	107.751
2.46811	56.184	2.53224	108.081
2.46993	56.448	2.53398	108.415
2.47174	56.674	2.53573	108.752
2.47355	56.916	2.53747	109.089
2.47536	57.16	2.5392	109.423
2.47717	57.406	2.54094	109.748
2.47898	57.673	2.54268	110.067
2.48078	57.904	2.54441	110.381
2.48259	58.153	2.54614	110.692
2.48439	58.4	2.54787	111.009
2.48619	58.64	2.54959	111.331
2.48798	58.904	2.55132	111.654
2.48978	59.129	2.55304	111.977
2.49157	59.375	2.55476	112.294
2.49336	59.627	2.55648	112.601
2.49515	59.881	2.5582	112.9
2.49693	60.154	2.55991	113.192
2.49872	60.389	2.56163	113.482
2.5005	60.639	2.56334	113.774
2.50228	60.887	2.56505	114.068
2.50406	61.133	2.56676	114.36
2.50584	61.398	2.56846	114.649
2.50761	61.631	2.57017	114.929
2.50938	61.885	2.57187	115.202
2.51115	62.139	2.57357	115.468
2.51292	62.393	2.57527	115.73
2.51469	62.659	2.57696	115.996
2.51645	62.887	2.57866	116.266
2.51821	63.129	2.58035	116.538
2.51997	63.372	2.58204	116.81
2.52173	63.618	2.58373	117.078
2.52349	63.884	2.58541	117.338
2.52524	64.119	2.5871	117.589
2.52699	64.373	2.58878	117.835
2.52874	64.626	2.59046	118.08
2.53049	64.877	2.59214	118.327
2.53224	65.143	2.59382	118.574
2.53398	65.373	2.59549	118.821
2.53573	65.621	2.59717	119.062
2.53747	65.873	2.59884	119.296
2.5392	66.128	2.60051	119.518
2.54094	66.403	2.60218	119.734
2.54268	66.641	2.60384	119.946
2.54441	66.894	2.60551	120.159
2.54614	67.143	2.60717	120.374
2.54787	67.385	2.60883	120.591
2.54959	67.648	2.61049	120.807
2.55132	67.877	2.61215	121.017
2.55304	68.127	2.6138	121.22
2.55476	68.379	2.61545	121.415
2.55648	68.631	2.61711	121.606
2.5582	68.899	2.61876	121.798
2.55991	69.13	2.6204	121.992
2.56163	69.375	2.62205	122.187
2.56334	69.619	2.62369	122.381
2.56505	69.865	2.62534	122.572
2.56676	70.132	2.62698	122.754
2.56846	70.368	2.62861	122.925
2.57017	70.622	2.63025	123.084
2.57187	70.876	2.63189	123.241
2.57357	71.127	2.63352	123.397
2.57527	71.392	2.63515	123.556
2.57696	71.62	2.63678	123.714
2.57866	71.863	2.63841	123.871
2.58035	72.109	2.64003	124.023
2.58204	72.355	2.64166	124.165
2.58373	72.622	2.64328	124.3
2.58541	72.853	2.6449	124.43
2.5871	73.1	2.64652	124.561
2.58878	73.345	2.64814	124.695
2.59046	73.586	2.64975	124.832
2.59214	73.839	2.65137	124.971
2.59382	74.063	2.65298	125.105
2.59549	74.307	2.65459	125.231
2.59717	74.553	2.6562	125.346
2.59884	74.801	2.6578	125.453
2.60051	75.071	2.65941	125.553
2.60218	75.301	2.66101	125.653
2.60384	75.544	2.66261	125.753
2.60551	75.784	2.66421	125.855
2.60717	76.023	2.66581	125.955
2.60883	76.279	2.66741	126.048
2.61049	76.507	2.669	126.131
2.61215	76.753	2.67059	126.205
2.6138	77	2.67218	126.272
2.61545	77.243	2.67377	126.337
2.61711	77.497	2.67536	126.406
2.61876	77.716	2.67694	126.478
2.6204	77.948	2.67853	126.552
2.62205	78.18	2.68011	126.625
2.62369	78.415	2.68169	126.692
2.62534	78.667	2.68327	126.748
2.62698	78.892	2.68485	126.796
2.62861	79.131	2.68642	126.839
2.63025	79.369	2.68799	126.883
2.63189	79.604	2.68957	126.928
2.63352	79.835	2.69114	126.973
2.63515	80.066	2.6927	127.016
2.63678	80.298	2.69427	127.053
2.63841	80.533	2.69584	127.076
2.64003	80.771	2.6974	127.091
2.64166	81.025	2.69896	127.096
2.64328	81.247	2.70052	127.102
2.6449	81.478	2.70208	127.109
2.64652	81.705	2.70363	127.117
2.64814	81.928	2.70519	127.129
2.64975	82.164	2.70674	127.136
2.65137	82.375	2.70829	127.137
2.65298	82.602	2.70984	127.129
2.65459	82.83	2.71139	127.115
2.6562	83.056	2.71294	127.099
2.6578	83.299	2.71448	127.085
2.65941	83.507	2.71602	127.074
2.66101	83.727	2.71757	127.064
2.66261	83.946	2.71911	127.053
2.66421	84.167	2.72064	127.036
2.66581	84.404	2.72218	127.008
2.66741	84.618	2.72371	126.967
2.669	84.846	2.72525	126.917
2.67059	85.071	2.72678	126.863
2.67218	85.294	2.72831	126.81
2.67377	85.523	2.72984	126.762
2.67536	85.725	2.73136	126.714
2.67694	85.939	2.73289	126.663
2.67853	86.153	2.73441	126.603
2.68011	86.37	2.73593	126.533
2.68169	86.601	2.73745	126.456
2.68327	86.804	2.73897	126.374
2.68485	87.018	2.74049	126.293
2.68642	87.225	2.742	126.219
2.68799	87.428	2.74351	126.151
2.68957	87.643	2.74503	126.081
2.69114	87.837	2.74654	126.006
2.6927	88.044	2.74805	125.922
2.69427	88.255	2.74955	125.826
2.69584	88.469	2.75106	125.722
2.6974	88.692	2.75256	125.615
2.69896	88.888	2.75406	125.508
2.70052	89.091	2.75556	125.403
2.70208	89.291	2.75706	125.3
2.70363	89.491	2.75856	125.194
2.70519	89.703	2.76005	125.081
2.70674	89.896	2.76155	124.957
2.70829	90.101	2.76304	124.826
2.70984	90.305	2.76453	124.689
2.71139	90.504	2.76602	124.553
2.71294	90.707	2.76751	124.42
2.71448	90.887	2.76899	124.291
2.71602	91.072	2.77048	124.165
2.71757	91.259	2.77196	124.034
2.71911	91.448	2.77344	123.898
2.72064	91.65	2.77492	123.752
2.72218	91.834	2.7764	123.599
2.72371	92.027	2.77788	123.443
2.72525	92.216	2.77935	123.289
2.72678	92.402	2.78083	123.137
2.72831	92.594	2.7823	122.988
2.72984	92.769	2.78377	122.835
2.73136	92.953	2.78524	122.672
2.73289	93.14	2.7867	122.499
2.73441	93.33	2.78817	122.316
2.73593	93.526	2.78963	122.129
2.73745	93.701	2.7911	121.941
2.73897	93.879	2.79256	121.758
2.74049	94.052	2.79402	121.578
2.742	94.221	2.79548	121.4
2.74351	94.397	2.79693	121.219
2.74503	94.561	2.79839	121.028
2.74654	94.733	2.79984	120.829
2.74805	94.907	2.80129	120.625
2.74955	95.079	2.80274	120.421
2.75106	95.254	2.80419	120.222
2.75256	95.411	2.80564	120.026
2.75406	95.57	2.80708	119.833
2.75556	95.728	2.80853	119.638
2.75706	95.891	2.80997	119.435
2.75856	96.062	2.81141	119.223
2.76005	96.223	2.81285	118.997
2.76155	96.39	2.81429	118.765
2.76304	96.553	2.81573	118.534
2.76453	96.712	2.81716	118.306
2.76602	96.869	2.8186	118.083
2.76751	97.015	2.82003	117.862
2.76899	97.164	2.82146	117.636
2.77048	97.316	2.82289	117.401
2.77196	97.469	2.82432	117.16
2.77344	97.625	2.82574	116.911
2.77492	97.77	2.82717	116.661
2.7764	97.914	2.82859	116.414
2.77788	98.054	2.83001	116.174
2.77935	98.189	2.83143	115.94
2.78083	98.326	2.83285	115.706
2.7823	98.46	2.83427	115.464
2.78377	98.599	2.83568	115.214
2.78524	98.742	2.8371	114.955
2.7867	98.886	2.83851	114.692
2.78817	99.03	2.83992	114.425
2.78963	99.163	2.84133	114.162
2.7911	99.294	2.84274	113.902
2.79256	99.423	2.84415	113.642
2.79402	99.549	2.84555	113.377
2.79548	99.681	2.84696	113.105
2.79693	99.81	2.84836	112.824
2.79839	99.941	2.84976	112.535
2.79984	100.069	2.85116	112.245
2.80129	100.192	2.85256	111.96
2.80274	100.31	2.85396	111.679
2.80419	100.421	2.85535	111.404
2.80564	100.531	2.85675	111.129
2.80708	100.642	2.85814	110.851
2.80853	100.755	2.85953	110.566
2.80997	100.873	2.86092	110.277
2.81141	100.989	2.86231	109.981
2.81285	101.101	2.86369	109.684
2.81429	101.21	2.86508	109.392
2.81573	101.315	2.86646	109.105
2.81716	101.416	2.86785	108.818
2.8186	101.519	2.86923	108.526
2.82003	101.623	2.87061	108.225
2.82146	101.731	2.87199	107.915
2.82289	101.838	2.87336	107.597
2.82432	101.943	2.87474	107.275
2.82574	102.044	2.87611	106.957
2.82717	102.139	2.87749	106.646
2.82859	102.228	2.87886	106.338
2.83001	102.314	2.88023	106.032
2.83143	102.397	2.8816	105.721
2.83285	102.488	2.88296	105.4
2.83427	102.578	2.88433	105.075
2.83568	102.667	2.88569	104.747
2.8371	102.754	2.88706	104.424
2.83851	102.831	2.88842	104.109
2.83992	102.91	2.88978	103.797
2.84133	102.983	2.89114	103.488
2.84274	103.055	2.89249	103.174
2.84415	103.133	2.89385	102.853
2.84555	103.211	2.8952	102.523
2.84696	103.296	2.89656	102.185
2.84836	103.375	2.89791	101.841
2.84976	103.45	2.89926	101.5
2.85116	103.519	2.90061	101.165
2.85256	103.578	2.90196	100.835
2.85396	103.643	2.9033	100.507
2.85535	103.704	2.90465	100.175
2.85675	103.767	2.90599	99.832
2.85814	103.83	2.90734	99.485
2.85953	103.889	2.90868	99.132
2.86092	103.951	2.91002	98.781
2.86231	104.003	2.91135	98.437
2.86369	104.05	2.91269	98.104
2.86508	104.094	2.91403	97.777
2.86646	104.129	2.91536	97.449
2.86785	104.18	2.91669	97.116
2.86923	104.23	2.91803	96.772
2.87061	104.28	2.91936	96.423
2.87199	104.329	2.92069	96.073
2.87336	104.375	2.92201	95.724
2.87474	104.416	2.92334	95.379
2.87611	104.451	2.92467	95.039
2.87749	104.484	2.92599	94.698
2.87886	104.52	2.92731	94.354
2.88023	104.551	2.92863	93.999
2.8816	104.598	2.92995	93.637
2.88296	104.637	2.93127	93.271
2.88433	104.672	2.93259	92.909
2.88569	104.701	2.9339	92.551
2.88706	104.714	2.93522	92.2
2.88842	104.739	2.93653	91.854
2.88978	104.754	2.93784	91.51
2.89114	104.771	2.93915	91.16
2.89249	104.792	2.94046	90.806
2.89385	104.803	2.94177	90.446
2.8952	104.83	2.94308	90.088
2.89656	104.844	2.94438	89.731
2.89791	104.854	2.94569	89.382
2.89926	104.859	2.94699	89.036
2.90061	104.852	2.94829	88.691
2.90196	104.868	2.94959	88.341
2.9033	104.877	2.95089	87.98
2.90465	104.888	2.95219	87.613
2.90599	104.898	2.95349	87.242
2.90734	104.896	2.95478	86.872
2.90868	104.908	2.95607	86.507
2.91002	104.903	2.95737	86.148
2.91135	104.893	2.95866	85.796
2.91269	104.885	2.95995	85.444
2.91403	104.859	2.96124	85.084
2.91536	104.863	2.96252	84.72
2.91669	104.855	2.96381	84.35
2.91803	104.845	2.9651	83.983
2.91936	104.832	2.96638	83.62
2.92069	104.8	2.96766	83.27
2.92201	104.789	2.96894	82.924
2.92334	104.761	2.97022	82.583
2.92467	104.735	2.9715	82.236
2.92599	104.714	2.97278	81.881
2.92731	104.684	2.97406	81.518
2.92863	104.68	2.97533	81.149
2.92995	104.66	2.97661	80.777
2.93127	104.635	2.97788	80.411
2.93259	104.604	2.97915	80.05
2.9339	104.553	2.98042	79.696
2.93522	104.53	2.98169	79.342
2.93653	104.495	2.98296	78.981
2.93784	104.461	2.98422	78.613
2.93915	104.43	2.98549	78.237
2.94046	104.378	2.98675	77.861
2.94177	104.352	2.98801	77.492
2.94308	104.305	2.98928	77.132
2.94438	104.253	2.99054	76.783
2.94569	104.197	2.99179	76.439
2.94699	104.127	2.99305	76.095
2.94829	104.092	2.99431	75.742
2.94959	104.043	2.99557	75.384
2.95089	103.997	2.99682	75.023
2.95219	103.947	2.99807	74.661
2.95349	103.879	2.99932	74.303
2.95478	103.837	3.00057	73.952
2.95607	103.775	3.00182	73.606
2.95737	103.712	3.00307	73.256
2.95866	103.651	3.00432	72.903
2.95995	103.578	3.00557	72.541
2.96124	103.536	3.00681	72.173
2.96252	103.479	3.00805	71.803
2.96381	103.416	3.0093	71.438
2.9651	103.347	3.01054	71.081
2.96638	103.253	3.01178	70.732
2.96766	103.19	3.01302	70.387
2.96894	103.109	3.01425	70.044
2.97022	103.032	3.01549	69.695
2.9715	102.957	3.01673	69.341
2.97278	102.866	3.01796	68.984
2.97406	102.806	3.01919	68.629
2.97533	102.724	3.02042	68.281
2.97661	102.638	3.02165	67.942
2.97788	102.552	3.02288	67.609
2.97915	102.439	3.02411	67.277
2.98042	102.372	3.02534	66.936
2.98169	102.289	3.02657	66.587
2.98296	102.209	3.02779	66.228
2.98422	102.127	3.02901	65.866
2.98549	102.024	3.03024	65.51
2.98675	101.951	3.03146	65.163
2.98801	101.853	3.03268	64.824
2.98928	101.751	3.0339	64.488
2.99054	101.649	3.03512	64.152
2.99179	101.529	3.03633	63.813
2.99305	101.45	3.03755	63.464
2.99431	101.353	3.03876	63.114
2.99557	101.252	3.03998	62.768
2.99682	101.145	3.04119	62.43
2.99807	101.012	3.0424	62.106
2.99932	100.917	3.04361	61.787
3.00057	100.801	3.04482	61.468
3.00182	100.687	3.04603	61.148
3.00307	100.578	3.04723	60.816
3.00432	100.453	3.04844	60.479
3.00557	100.369	3.04964	60.136
3.00681	100.261	3.05085	59.795
3.00805	100.147	3.05205	59.46
3.0093	100.033	3.05325	59.133
3.01054	99.906	3.05445	58.813
3.01178	99.783	3.05565	58.492
3.01302	99.664	3.05685	58.164
3.01425	99.547	3.05804	57.83
3.01549	99.431	3.05924	57.488
3.01673	99.289	3.06043	57.151
3.01796	99.187	3.06163	56.819
3.01919	99.056	3.06282	56.499
3.02042	98.919	3.06401	56.189
3.02165	98.782	3.0652	55.886
3.02288	98.623	3.06639	55.582
3.02411	98.515	3.06758	55.27
3.02534	98.385	3.06876	54.953
3.02657	98.258	3.06995	54.631
3.02779	98.128	3.07113	54.313
3.02901	97.971	3.07232	53.998
3.03024	97.855	3.0735	53.693
3.03146	97.714	3.07468	53.389
3.03268	97.574	3.07586	53.084
3.0339	97.438	3.07704	52.774
3.03512	97.284	3.07822	52.455
3.03633	97.175	3.07939	52.132
3.03755	97.043	3.08057	51.81
3.03876	96.904	3.08175	51.496
3.03998	96.76	3.08292	51.194
3.04119	96.584	3.08409	50.897
3.0424	96.454	3.08526	50.606
3.04361	96.302	3.08643	50.31
3.04482	96.154	3.0876	50.013
3.04603	96.009	3.08877	49.711
3.04723	95.84	3.08994	49.408
3.04844	95.715	3.09111	49.112
3.04964	95.562	3.09227	48.822
3.05085	95.406	3.09344	48.541
3.05205	95.245	3.0946	48.264
3.05325	95.064	3.09576	47.987
3.05445	94.935	3.09692	47.7
3.05565	94.787	3.09808	47.404
3.05685	94.642	3.09924	47.099
3.05804	94.495	3.1004	46.793
3.05924	94.318	3.10156	46.496
3.06043	94.186	3.10271	46.206
3.06163	94.023	3.10387	45.924
3.06282	93.858	3.10502	45.645
3.06401	93.693	3.10618	45.364
3.0652	93.506	3.10733	45.076
3.06639	93.372	3.10848	44.783
3.06758	93.212	3.10963	44.489
3.06876	93.05	3.11078	44.199
3.06995	92.883	3.11193	43.923
3.07113	92.685	3.11307	43.659
3.07232	92.535	3.11422	43.401
3.0735	92.36	3.11536	43.145
3.07468	92.191	3.11651	42.882
3.07586	92.032	3.11765	42.613
3.07704	91.842	3.11879	42.334
3.07822	91.706	3.11993	42.054
3.07939	91.54	3.12107	41.776
3.08057	91.37	3.12221	41.507
3.08175	91.201	3.12335	41.245
3.08292	90.994	3.12449	40.987
3.08409	90.845	3.12562	40.727
3.08526	90.676	3.12676	40.458
3.08643	90.509	3.12789	40.182
3.0876	90.347	3.12902	39.903
3.08877	90.144	3.13016	39.63
3.08994	89.992	3.13129	39.365
3.09111	89.81	3.13242	39.113
3.09227	89.623	3.13355	38.871
3.09344	89.437	3.13467	38.633
3.0946	89.229	3.1358	38.392
3.09576	89.077	3.13693	38.141
3.09692	88.902	3.13805	37.884
3.09808	88.728	3.13918	37.627
3.09924	88.556	3.1403	37.377
3.1004	88.343	3.14142	37.134
3.10156	88.185	3.14254	36.897
3.10271	87.998	3.14366	36.663
3.10387	87.816	3.14478	36.421
3.10502	87.639	3.1459	36.171
3.10618	87.439	3.14702	35.915
3.10733	87.291	3.14813	35.657
3.10848	87.115	3.14925	35.403
3.10963	86.932	3.15036	35.155
3.11078	86.743	3.15148	34.92
3.11193	86.523	3.15259	34.692
3.11307	86.356	3.1537	34.466
3.11422	86.166	3.15481	34.237
3.11536	85.98	3.15592	34.002
3.11651	85.804	3.15703	33.765
3.11765	85.591	3.15814	33.529
3.11879	85.431	3.15925	33.301
3.11993	85.24	3.16035	33.085
3.12107	85.045	3.16146	32.875
3.12221	84.849	3.16256	32.666
3.12335	84.632	3.16366	32.453
3.12449	84.473	3.16477	32.232
3.12562	84.293	3.16587	31.999
3.12676	84.115	3.16697	31.762
3.12789	83.938	3.16807	31.525
3.12902	83.721	3.16917	31.298
3.13016	83.555	3.17026	31.081
3.13129	83.359	3.17136	30.87
3.13242	83.164	3.17246	30.662
3.13355	82.969	3.17355	30.448
3.13467	82.754	3.17464	30.226
3.1358	82.593	3.17574	29.996
3.13693	82.406	3.17683	29.771
3.13805	82.216	3.17792	29.553
3.13918	82.02	3.17901	29.35
3.1403	81.793	3.1801	29.159
3.14142	81.619	3.18119	28.972
3.14254	81.42	3.18228	28.783
3.14366	81.227	3.18336	28.586
3.14478	81.04	3.18445	28.378
3.1459	80.831	3.18553	28.168
3.14702	80.673	3.18662	27.957
3.14813	80.486	3.1877	27.753
3.14925	80.292	3.18878	27.556
3.15036	80.096	3.18987	27.37
3.15148	79.872	3.19095	27.183
3.15259	79.706	3.19203	26.993
3.1537	79.519	3.1931	26.792
3.15481	79.334	3.19418	26.584
3.15592	79.148	3.19526	26.375
3.15703	78.928	3.19633	26.171
3.15814	78.755	3.19741	25.979
3.15925	78.551	3.19848	25.795
3.16035	78.344	3.19956	25.623
3.16146	78.14	3.20063	25.451
3.16256	77.915	3.2017	25.275
3.16366	77.748	3.20277	25.092
3.16477	77.558	3.20384	24.904
3.16587	77.367	3.20491	24.717
3.16697	77.174	3.20598	24.538
3.16807	76.951	3.20705	24.367
3.16917	76.779	3.20811	24.197
3.17026	76.581	3.20918	24.03
3.17136	76.386	3.21024	23.855
3.17246	76.199	3.21131	23.672
3.17355	75.989	3.21237	23.483
3.17464	75.829	3.21343	23.292
3.17574	75.64	3.21449	23.108
3.17683	75.445	3.21555	22.931
3.17792	75.248	3.21661	22.764
3.17901	75.01	3.21767	22.605
3.1801	74.833	3.21873	22.441
3.18119	74.635	3.21979	22.273
3.18228	74.442	3.22084	22.1
3.18336	74.25	3.2219	21.927
3.18445	74.033	3.22295	21.758
3.18553	73.861	3.22401	21.603
3.18662	73.66	3.22506	21.452
3.1877	73.456	3.22611	21.309
3.18878	73.255	3.22716	21.168
3.18987	73.034	3.22822	21.017
3.19095	72.872	3.22926	20.854
3.19203	72.688	3.23031	20.681
3.1931	72.503	3.23136	20.505
3.19418	72.317	3.23241	20.334
3.19526	72.1	3.23346	20.173
3.19633	71.927	3.2345	20.023
3.19741	71.728	3.23555	19.877
3.19848	71.528	3.23659	19.729
3.19956	71.332	3.23763	19.572
3.20063	71.114	3.23867	19.41
3.2017	70.948	3.23972	19.248
3.20277	70.756	3.24076	19.085
3.20384	70.56	3.2418	18.938
3.20491	70.361	3.24284	18.804
3.20598	70.13	3.24387	18.683
3.20705	69.952	3.24491	18.562
3.20811	69.754	3.24595	18.435
3.20918	69.563	3.24698	18.297
3.21024	69.378	3.24802	18.151
3.21131	69.171	3.24905	18.002
3.21237	69.01	3.25009	17.853
3.21343	68.819	3.25112	17.715
3.21449	68.623	3.25215	17.581
3.21555	68.425	3.25318	17.455
3.21661	68.203	3.25421	17.327
3.21767	68.037	3.25524	17.19
3.21873	67.851	3.25627	17.042
3.21979	67.668	3.2573	16.891
3.22084	67.487	3.25832	16.74
3.2219	67.266	3.25935	16.599
3.22295	67.094	3.26038	16.469
3.22401	66.891	3.2614	16.35
3.22506	66.688	3.26243	16.238
3.22611	66.49	3.26345	16.124
3.22716	66.274	3.26447	16.004
3.22822	66.112	3.26549	15.878
3.22926	65.928	3.26651	15.747
3.23031	65.743	3.26753	15.618
3.23136	65.556	3.26855	15.499
3.23241	65.339	3.26957	15.386
3.23346	65.168	3.27059	15.276
3.2345	64.977	3.27161	15.163
3.23555	64.789	3.27262	15.041
3.23659	64.608	3.27364	14.905
3.23763	64.406	3.27465	14.767
3.23867	64.25	3.27567	14.628
3.23972	64.065	3.27668	14.497
3.24076	63.875	3.27769	14.377
3.2418	63.679	3.27871	14.265
3.24284	63.455	3.27972	14.158
3.24387	63.285	3.28073	14.049
3.24491	63.095	3.28174	13.933
3.24595	62.91	3.28275	13.812
3.24698	62.726	3.28375	13.694
3.24802	62.517	3.28476	13.583
3.24905	62.353	3.28577	13.481
3.25009	62.16	3.28677	13.389
3.25112	61.966	3.28778	13.3
3.25215	61.776	3.28878	13.211
3.25318	61.57	3.28979	13.11
3.25421	61.416	3.29079	12.996
3.25524	61.241	3.29179	12.873
3.25627	61.066	3.29279	12.748
3.2573	60.886	3.29379	12.63
3.25832	60.678	3.29479	12.526
3.25935	60.511	3.29579	12.427
3.26038	60.32	3.29679	12.331
3.2614	60.132	3.29779	12.232
3.26243	59.949	3.29879	12.128
3.26345	59.747	3.29978	12.015
3.26447	59.59	3.30078	11.898
3.26549	59.408	3.30177	11.79
3.26651	59.22	3.30277	11.696
3.26753	59.028	3.30376	11.616
3.26855	58.808	3.30475	11.543
3.26957	58.638	3.30575	11.471
3.27059	58.451	3.30674	11.39
3.27161	58.272	3.30773	11.301
3.27262	58.098	3.30872	11.203
3.27364	57.902	3.30971	11.099
3.27465	57.749	3.3107	10.998
3.27567	57.569	3.31169	10.908
3.27668	57.384	3.31267	10.823
3.27769	57.199	3.31366	10.742
3.27871	56.996	3.31464	10.657
3.27972	56.843	3.31563	10.563
3.28073	56.67	3.31661	10.459
3.28174	56.501	3.3176	10.351
3.28275	56.328	3.31858	10.246
3.28375	56.123	3.31956	10.155
3.28476	55.959	3.32055	10.072
3.28577	55.769	3.32153	9.997
3.28677	55.581	3.32251	9.928
3.28778	55.398	3.32349	9.854
3.28878	55.198	3.32447	9.773
3.28979	55.046	3.32544	9.689
3.29079	54.875	3.32642	9.603
3.29179	54.7	3.3274	9.522
3.29279	54.524	3.32837	9.449
3.29379	54.321	3.32935	9.382
3.29479	54.162	3.33032	9.315
3.29579	53.985	3.3313	9.245
3.29679	53.813	3.33227	9.164
3.29779	53.647	3.33325	9.071
3.29879	53.462	3.33422	8.975
3.29978	53.316	3.33519	8.881
3.30078	53.145	3.33616	8.799
3.30177	52.966	3.33713	8.726
3.30277	52.783	3.3381	8.66
3.30376	52.576	3.33907	8.595
3.30475	52.419	3.34004	8.524
3.30575	52.246	3.34101	8.444
3.30674	52.077	3.34197	8.361
3.30773	51.908	3.34294	8.281
3.30872	51.715	3.3439	8.213
3.30971	51.561	3.34487	8.152
3.3107	51.382	3.34583	8.103
3.31169	51.204	3.3468	8.06
3.31267	51.035	3.34776	8.008
3.31366	50.845	3.34872	7.948
3.31464	50.705	3.34968	7.873
3.31563	50.548	3.35065	7.792
3.31661	50.389	3.35161	7.708
3.3176	50.226	3.35257	7.635
3.31858	50.035	3.35353	7.574
3.31956	49.88	3.35448	7.516
3.32055	49.705	3.35544	7.46
3.32153	49.535	3.3564	7.399
3.32251	49.371	3.35736	7.326
3.32349	49.189	3.35831	7.244
3.32447	49.043	3.35927	7.162
3.32544	48.876	3.36022	7.092
3.32642	48.703	3.36118	7.033
3.3274	48.529	3.36213	6.988
3.32837	48.325	3.36308	6.949
3.32935	48.173	3.36404	6.91
3.33032	48.006	3.36499	6.86
3.3313	47.846	3.36594	6.8
3.33227	47.69	3.36689	6.735
3.33325	47.516	3.36784	6.67
3.33422	47.377	3.36879	6.61
3.33519	47.214	3.36974	6.553
3.33616	47.045	3.37069	6.505
3.33713	46.878	3.37163	6.457
3.3381	46.696	3.37258	6.4
3.33907	46.558	3.37353	6.331
3.34004	46.404	3.37447	6.256
3.34101	46.25	3.37542	6.179
3.34197	46.092	3.37636	6.109
3.34294	45.905	3.3773	6.052
3.3439	45.755	3.37825	6.006
3.34487	45.581	3.37919	5.966
3.34583	45.411	3.38013	5.929
3.3468	45.249	3.38107	5.885
3.34776	45.076	3.38201	5.833
3.34872	44.941	3.38295	5.778
3.34968	44.788	3.38389	5.726
3.35065	44.63	3.38483	5.683
3.35161	44.468	3.38577	5.645
3.35257	44.285	3.38671	5.616
3.35353	44.142	3.38765	5.582
3.35448	43.986	3.38858	5.538
3.35544	43.836	3.38952	5.485
3.3564	43.689	3.39046	5.421
3.35736	43.526	3.39139	5.354
3.35831	43.395	3.39232	5.292
3.35927	43.239	3.39326	5.239
3.36022	43.077	3.39419	5.198
3.36118	42.912	3.39512	5.163
3.36213	42.728	3.39606	5.124
3.36308	42.588	3.39699	5.077
3.36404	42.434	3.39792	5.021
3.36499	42.285	3.39885	4.962
3.36594	42.137	3.39978	4.908
3.36689	41.959	3.40071	4.867
3.36784	41.816	3.40164	4.84
3.36879	41.652	3.40256	4.816
3.36974	41.49	3.40349	4.798
3.37069	41.335	3.40442	4.771
3.37163	41.172	3.40535	4.73
3.37258	41.047	3.40627	4.676
3.37353	40.907	3.4072	4.616
3.37447	40.766	3.40812	4.556
3.37542	40.622	3.40905	4.508
3.37636	40.448	3.40997	4.469
3.3773	40.311	3.41089	4.436
3.37825	40.159	3.41181	4.4
3.37919	40.013	3.41274	4.354
3.38013	39.87	3.41366	4.3
3.38107	39.711	3.41458	4.243
3.38201	39.582	3.4155	4.185
3.38295	39.433	3.41642	4.14
3.38389	39.278	3.41734	4.109
3.38483	39.123	3.41826	4.093
3.38577	38.943	3.41917	4.078
3.38671	38.808	3.42009	4.059
3.38765	38.665	3.42101	4.031
3.38858	38.528	3.42193	3.992
3.38952	38.395	3.42284	3.952
3.39046	38.244	3.42376	3.912
3.39139	38.12	3.42467	3.878
3.39232	37.973	3.42559	3.85
3.39326	37.827	3.4265	3.825
3.39419	37.681	3.42741	3.8
3.39512	37.528	3.42833	3.763
3.39606	37.412	3.42924	3.72
3.39699	37.281	3.43015	3.665
3.39792	37.148	3.43106	3.609
3.39885	37.011	3.43197	3.566
3.39978	36.847	3.43288	3.531
3.40071	36.712	3.43379	3.509
3.40164	36.562	3.4347	3.49
3.40256	36.414	3.43561	3.474
3.40349	36.272	3.43652	3.448
3.40442	36.121	3.43743	3.414
3.40535	36.003	3.43833	3.376
3.40627	35.867	3.43924	3.345
3.4072	35.727	3.44015	3.319
3.40812	35.583	3.44105	3.303
3.40905	35.423	3.44196	3.289
3.40997	35.299	3.44286	3.273
3.41089	35.166	3.44376	3.241
3.41181	35.039	3.44467	3.2
3.41274	34.916	3.44557	3.15
3.41366	34.778	3.44647	3.103
3.41458	34.663	3.44738	3.062
3.4155	34.528	3.44828	3.03
3.41642	34.386	3.44918	3.01
3.41734	34.242	3.45008	2.993
3.41826	34.086	3.45098	2.967
3.41917	33.967	3.45188	2.935
3.42009	33.836	3.45278	2.897
3.42101	33.706	3.45368	2.855
3.42193	33.575	3.45457	2.82
3.42284	33.423	3.45547	2.8
3.42376	33.298	3.45637	2.792
3.42467	33.155	3.45726	2.791
3.42559	33.014	3.45816	2.789
3.4265	32.885	3.45906	2.775
3.42741	32.749	3.45995	2.746
3.42833	32.645	3.46085	2.707
3.42924	32.526	3.46174	2.663
3.43015	32.403	3.46263	2.627
3.43106	32.274	3.46353	2.598
3.43197	32.125	3.46442	2.58
3.43288	32.007	3.46531	2.563
3.43379	31.876	3.4662	2.543
3.4347	31.754	3.46709	2.51
3.43561	31.633	3.46798	2.471
3.43652	31.499	3.46887	2.426
3.43743	31.389	3.46976	2.39
3.43833	31.26	3.47065	2.367
3.43924	31.124	3.47154	2.355
3.44015	30.985	3.47243	2.354
3.44105	30.833	3.47332	2.355
3.44196	30.719	3.47421	2.35
3.44286	30.597	3.47509	2.332
3.44376	30.481	3.47598	2.309
3.44467	30.366	3.47687	2.282
3.44557	30.234	3.47775	2.261
3.44647	30.125	3.47864	2.247
3.44738	29.997	3.47952	2.236
3.44828	29.869	3.48041	2.227
3.44918	29.745	3.48129	2.213
3.45008	29.616	3.48217	2.189
3.45098	29.517	3.48306	2.153
3.45188	29.407	3.48394	2.11
3.45278	29.294	3.48482	2.073
3.45368	29.174	3.4857	2.043
3.45457	29.032	3.48658	2.029
3.45547	28.914	3.48746	2.017
3.45637	28.782	3.48834	2.012
3.45726	28.657	3.48922	2
3.45816	28.541	3.4901	1.983
3.45906	28.414	3.49098	1.958
3.45995	28.314	3.49186	1.934
3.46085	28.201	3.49274	1.916
3.46174	28.082	3.49362	1.911
3.46263	27.961	3.49449	1.912
3.46353	27.824	3.49537	1.913
3.46442	27.719	3.49625	1.904
3.46531	27.608	3.49712	1.88
3.4662	27.504	3.498	1.846
3.46709	27.4	3.49887	1.803
3.46798	27.283	3.49975	1.766
3.46887	27.184	3.50062	1.739
3.46976	27.067	3.50149	1.724
3.47065	26.943	3.50237	1.715
3.47154	26.821	3.50324	1.706
3.47243	26.689	3.50411	1.691
3.47332	26.589	3.50498	1.667
3.47421	26.48	3.50586	1.636
3.47509	26.371	3.50673	1.605
3.47598	26.259	3.5076	1.587
3.47687	26.126	3.50847	1.585
3.47775	26.019	3.50934	1.589
3.47864	25.897	3.51021	1.599
3.47952	25.783	3.51108	1.606
3.48041	25.677	3.51194	1.597
3.48129	25.567	3.51281	1.579
3.48217	25.481	3.51368	1.551
3.48306	25.383	3.51455	1.52
3.48394	25.28	3.51541	1.495
3.48482	25.173	3.51628	1.483
3.4857	25.042	3.51715	1.478
3.48658	24.942	3.51801	1.472
3.48746	24.834	3.51888	1.46
3.48834	24.732	3.51974	1.435
3.48922	24.633	3.52061	1.404
3.4901	24.52	3.52147	1.372
3.49098	24.426	3.52233	1.344
3.49186	24.312	3.5232	1.332
3.49274	24.195	3.52406	1.333
3.49362	24.079	3.52492	1.343
3.49449	23.948	3.52579	1.353
3.49537	23.853	3.52665	1.351
3.49625	23.755	3.52751	1.335
3.49712	23.662	3.52837	1.317
3.498	23.567	3.52923	1.295
3.49887	23.457	3.53009	1.283
3.49975	23.365	3.53095	1.277
3.50062	23.258	3.53181	1.277
3.50149	23.151	3.53267	1.275
3.50237	23.05	3.53353	1.266
3.50324	22.946	3.53438	1.24
3.50411	22.864	3.53524	1.209
3.50498	22.775	3.5361	1.174
3.50586	22.679	3.53696	1.146
3.50673	22.578	3.53781	1.13
3.5076	22.453	3.53867	1.127
3.50847	22.349	3.53952	1.128
3.50934	22.238	3.54038	1.128
3.51021	22.134	3.54123	1.125
3.51108	22.035	3.54209	1.113
3.51194	21.931	3.54294	1.097
3.51281	21.846	3.5438	1.085
3.51368	21.749	3.54465	1.079
3.51455	21.648	3.5455	1.086
3.51541	21.544	3.54636	1.099
3.51628	21.43	3.54721	1.113
3.51715	21.345	3.54806	1.113
3.51801	21.256	3.54891	1.101
3.51888	21.174	3.54976	1.072
3.51974	21.09	3.55062	1.037
3.52061	20.996	3.55147	1.011
3.52147	20.912	3.55232	0.996
3.52233	20.813	3.55317	0.99
3.5232	20.709	3.55402	0.99
3.52406	20.607	3.55486	0.987
3.52492	20.501	3.55571	0.975
3.52579	20.419	3.55656	0.952
3.52665	20.33	3.55741	0.927
3.52751	20.24	3.55826	0.901
3.52837	20.145	3.5591	0.895
3.52923	20.033	3.55995	0.902
3.53009	19.94	3.5608	0.918
3.53095	19.839	3.56164	0.932
3.53181	19.743	3.56249	0.939
3.53267	19.656	3.56334	0.929
3.53353	19.569	3.56418	0.91
3.53438	19.498	3.56503	0.881
3.53524	19.416	3.56587	0.852
3.5361	19.328	3.56671	0.836
3.53696	19.239	3.56756	0.83
3.53781	19.129	3.5684	0.83
3.53867	19.047	3.56925	0.827
3.53952	18.961	3.57009	0.818
3.54038	18.878	3.57093	0.795
3.54123	18.797	3.57177	0.766
3.54209	18.704	3.57261	0.74
3.54294	18.623	3.57346	0.721
3.5438	18.525	3.5743	0.718
3.54465	18.424	3.57514	0.728
3.5455	18.322	3.57598	0.745
3.54636	18.219	3.57682	0.758
3.54721	18.143	3.57766	0.758
3.54806	18.063	3.5785	0.749
3.54891	17.987	3.57934	0.733
3.54976	17.912	3.58017	0.723
3.55062	17.819	3.58101	0.717
3.55147	17.743	3.58185	0.72
3.55232	17.663	3.58269	0.727
3.55317	17.577	3.58353	0.728
3.55402	17.496	3.58436	0.715
3.55486	17.407	3.5852	0.692
3.55571	17.352	3.58604	0.662
3.55656	17.278	3.58687	0.633
3.55741	17.19	3.58771	0.613
3.55826	17.113	3.58854	0.607
3.5591	16.997	3.58938	0.611
3.55995	16.92	3.59021	0.614
3.5608	16.818	3.59105	0.618
3.56164	16.743	3.59188	0.611
3.56249	16.656	3.59272	0.602
3.56334	16.569	3.59355	0.589
3.56418	16.498	3.59438	0.582
3.56503	16.424	3.59522	0.586
3.56587	16.328	3.59605	0.599
3.56671	16.249	3.59688	0.616
3.56756	16.147	3.59771	0.626
3.5684	16.089	3.59854	0.623
3.56925	16.013	3.59938	0.607
3.57009	15.957	3.60021	0.577
3.57093	15.885	3.60104	0.551
3.57177	15.807	3.60187	0.531
3.57261	15.747	3.6027	0.525
3.57346	15.662	3.60353	0.528
3.5743	15.569	3.60436	0.532
3.57514	15.495	3.60519	0.528
3.57598	15.4	3.60602	0.515
3.57682	15.343	3.60684	0.492
3.57766	15.264	3.60767	0.469
3.5785	15.199	3.6085	0.456
3.57934	15.111	3.60933	0.456
3.58017	15.015	3.61016	0.47
3.58101	14.945	3.61098	0.493
3.58185	14.859	3.61181	0.513
3.58269	14.782	3.61264	0.524
3.58353	14.713	3.61346	0.52
3.58436	14.637	3.61429	0.501
3.5852	14.591	3.61511	0.477
3.58604	14.526	3.61594	0.461
3.58687	14.453	3.61676	0.451
3.58771	14.367	3.61759	0.451
3.58854	14.282	3.61841	0.458
3.58938	14.214	3.61924	0.455
3.59021	14.155	3.62006	0.441
3.59105	14.084	3.62089	0.418
3.59188	14.027	3.62171	0.388
3.59272	13.945	3.62253	0.365
3.59355	13.885	3.62335	0.355
3.59438	13.793	3.62418	0.362
3.59522	13.716	3.625	0.379
3.59605	13.632	3.62582	0.402
3.59688	13.539	3.62664	0.416
3.59771	13.477	3.62746	0.416
3.59854	13.415	3.62829	0.409
3.59938	13.352	3.62911	0.399
3.60021	13.296	3.62993	0.393
3.60104	13.212	3.63075	0.396
3.60187	13.156	3.63157	0.407
3.6027	13.072	3.63239	0.417
3.60353	13.01	3.63321	0.417
3.60436	12.947	3.63403	0.404
3.60519	12.876	3.63484	0.38
3.60602	12.829	3.63566	0.353
3.60684	12.777	3.63648	0.327
3.60767	12.712	3.6373	0.313
3.6085	12.638	3.63812	0.313
3.60933	12.543	3.63893	0.323
3.61016	12.479	3.63975	0.33
3.61098	12.399	3.64057	0.334
3.61181	12.34	3.64139	0.331
3.61264	12.272	3.6422	0.317
3.61346	12.205	3.64302	0.307
3.61429	12.149	3.64383	0.3
3.61511	12.088	3.64465	0.311
3.61594	12.009	3.64547	0.328
3.61676	11.947	3.64628	0.348
3.61759	11.868	3.6471	0.362
3.61841	11.823	3.64791	0.362
3.61924	11.767	3.64872	0.342
3.62006	11.726	3.64954	0.315
3.62089	11.675	3.65035	0.291
3.62171	11.607	3.65117	0.278
3.62253	11.559	3.65198	0.274
3.62335	11.491	3.65279	0.278
3.62418	11.413	3.65361	0.281
3.625	11.357	3.65442	0.275
3.62582	11.285	3.65523	0.261
3.62664	11.241	3.65604	0.237
3.62746	11.179	3.65686	0.214
3.62829	11.126	3.65767	0.207
3.62911	11.054	3.65848	0.214
3.62993	10.974	3.65929	0.231
3.63075	10.907	3.6601	0.251
3.63157	10.846	3.66091	0.268
3.63239	10.789	3.66172	0.275
3.63321	10.738	3.66253	0.269
3.63403	10.684	3.66334	0.252
3.63484	10.65	3.66415	0.235
3.63566	10.6	3.66496	0.221
3.63648	10.545	3.66577	0.218
3.6373	10.476	3.66658	0.225
3.63812	10.409	3.66739	0.228
3.63893	10.361	3.6682	0.225
3.63975	10.317	3.66901	0.211
3.64057	10.267	3.66981	0.187
3.64139	10.226	3.67062	0.164
3.6422	10.161	3.67143	0.147
3.64302	10.113	3.67224	0.143
3.64383	10.04	3.67304	0.15
3.64465	9.976	3.67385	0.171
3.64547	9.903	3.67466	0.191
3.64628	9.838	3.67546	0.201
3.6471	9.791	3.67627	0.202
3.64791	9.746	3.67708	0.191
3.64872	9.694	3.67788	0.181
3.64954	9.644	3.67869	0.181
3.65035	9.582	3.67949	0.188
3.65117	9.529	3.6803	0.198
3.65198	9.471	3.6811	0.205
3.65279	9.42	3.68191	0.205
3.65361	9.377	3.68271	0.188
3.65442	9.336	3.68352	0.164
3.65523	9.301	3.68432	0.134
3.65604	9.262	3.68512	0.11
3.65686	9.205	3.68593	0.099
3.65767	9.15	3.68673	0.099
3.65848	9.071	3.68753	0.11
3.65929	9.02	3.68834	0.113
3.6601	8.955	3.68914	0.113
3.66091	8.91	3.68994	0.103
3.66172	8.861	3.69074	0.093
3.66253	8.806	3.69155	0.086
3.66334	8.758	3.69235	0.089
3.66415	8.709	3.69315	0.103
3.66496	8.643	3.69395	0.124
3.66577	8.591	3.69475	0.144
3.66658	8.53	3.69555	0.151
3.66739	8.498	3.69635	0.144
3.6682	8.458	3.69716	0.12
3.66901	8.428	3.69796	0.093
3.66981	8.386	3.69876	0.069
3.67062	8.337	3.69956	0.062
3.67143	8.291	3.70036	0.062
3.67224	8.241	3.70116	0.069
3.67304	8.188	3.70196	0.072
3.67385	8.138	3.70275	0.065
3.67466	8.083	3.70355	0.048
3.67546	8.05	3.70435	0.024
3.67627	8.002	3.70515	0.007
3.67708	7.953	3.70595	0.007
3.67788	7.897	3.70675	0.021
3.67869	7.83	3.70755	0.048
3.67949	7.778	3.70834	0.076
3.6803	7.728	3.70914	0.097
3.6811	7.685	3.70994	0.104
3.68191	7.655	3.71074	0.097
3.68271	7.618	3.71153	0.083
3.68352	7.591	3.71233	0.069
3.68432	7.545	3.71313	0.066
3.68512	7.504	3.71392	0.069
3.68593	7.454	3.71472	0.076
3.68673	7.396	3.71551	0.083
3.68753	7.361	3.71631	0.076
3.68834	7.329	3.71711	0.059
3.68914	7.292	3.7179	0.031
3.68994	7.259	3.7187	0.007
3.69074	7.207	3.71949	0.011
3.69155	7.166	3.72029	0.014
3.69235	7.104	3.72108	0.004
3.69315	7.053	3.72188	0.014
3.69395	6.999	3.72267	0.031
3.69475	6.95	3.72347	0.038
3.69555	6.919	3.72426	0.035
3.69635	6.888	3.72505	0.028
3.69716	6.851	3.72585	0.024
3.69796	6.814	3.72664	0.028
3.69876	6.767	3.72743	0.042
3.69956	6.726	3.72823	0.059
3.70036	6.689	3.72902	0.066
3.70116	6.654	3.72981	0.063
3.70196	6.624	3.73061	0.045
3.70275	6.597	3.7314	0.017
3.70355	6.573	3.73219	0.011
3.70435	6.546	3.73298	0.028
3.70515	6.502	3.73377	0.031
3.70595	6.459	3.73457	0.028
3.70675	6.4	3.73536	0.018
3.70755	6.363	3.73615	0.011
3.70834	6.32	3.73694	0.018
3.70914	6.286	3.73773	0.028
3.70994	6.255	3.73852	0.038
3.71074	6.215	3.73931	0.042
3.71153	6.178	3.7401	0.035
3.71233	6.13	3.74089	0.014
3.71313	6.079	3.74168	0.01
3.71392	6.038	3.74247	0.031
3.71472	5.996	3.74326	0.042
3.71551	5.976	3.74405	0.031
3.71631	5.952	3.74484	0.01
3.71711	5.93	3.74563	0.014
3.7179	5.901	3.74642	0.032
3.7187	5.861	3.74721	0.035
3.71949	5.829	3.748	0.032
3.72029	5.787	3.74879	0.021
3.72108	5.744	3.74958	0.018
3.72188	5.714	3.75037	0.028
3.72267	5.678	3.75116	0.046
3.72347	5.654	3.75194	0.07
3.72426	5.618	3.75273	0.088
3.72505	5.582	3.75352	0.088
3.72585	5.532	3.75431	0.07
3.72664	5.479	3.75509	0.042
3.72743	5.439	3.75588	0.018
3.72823	5.405	3.75667	0
3.72902	5.373
3.72981	5.352
3.73061	5.328
3.7314	5.308
3.73219	5.281
3.73298	5.245
3.73377	5.203
3.73457	5.167
3.73536	5.145
3.73615	5.124
3.73694	5.106
3.73773	5.079
3.73852	5.037
3.73931	5.003
3.7401	4.951
3.74089	4.905
3.74168	4.867
3.74247	4.832
3.74326	4.81
3.74405	4.789
3.74484	4.759
3.74563	4.724
3.74642	4.686
3.74721	4.657
3.748	4.625
3.74879	4.604
3.74958	4.585
3.75037	4.568
3.75116	4.554
3.75194	4.531
3.75273	4.494
3.75352	4.46
3.75431	4.411
3.75509	4.385
3.75588	4.352
3.75667	4.327
3.75746	4.306
3.75824	4.274
3.75903	4.241
3.75982	4.2
3.7606	4.159
3.76139	4.131
3.76218	4.104
3.76296	4.093
3.76375	4.082
3.76453	4.067
3.76532	4.046
3.7661	4.019
3.76689	3.992
3.76767	3.965
3.76846	3.938
3.76924	3.917
3.77003	3.896
3.77081	3.879
3.7716	3.854
3.77238	3.825
3.77317	3.784
3.77395	3.741
3.77473	3.712
3.77552	3.685
3.7763	3.666
3.77709	3.655
3.77787	3.637
3.77865	3.624
3.77944	3.601
3.78022	3.572
3.781	3.543
3.78178	3.522
3.78257	3.51
3.78335	3.501
3.78413	3.49
3.78491	3.473
3.7857	3.441
3.78648	3.408
3.78726	3.375
3.78804	3.342
3.78882	3.312
3.7896	3.289
3.79039	3.276
3.79117	3.259
3.79195	3.237
3.79273	3.208
3.79351	3.175
3.79429	3.155
3.79507	3.134
3.79585	3.124
3.79663	3.119
3.79741	3.114
3.79819	3.104
3.79897	3.089
3.79975	3.062
3.80053	3.036
3.80131	3.001
3.80209	2.981
3.80287	2.962
3.80365	2.948
3.80443	2.931
3.80521	2.905
3.80599	2.88
3.80676	2.848
3.80754	2.813
3.80832	2.791
3.8091	2.778
3.80988	2.776
3.81066	2.773
3.81144	2.767
3.81221	2.754
3.81299	2.73
3.81377	2.707
3.81455	2.685
3.81532	2.668
3.8161	2.656
3.81688	2.641
3.81766	2.627
3.81843	2.605
3.81921	2.58
3.81999	2.544
3.82076	2.509
3.82154	2.487
3.82232	2.471
3.82309	2.464
3.82387	2.458
3.82465	2.453
3.82542	2.443
3.8262	2.425
3.82698	2.408
3.82775	2.386
3.82853	2.376
3.8293	2.373
3.83008	2.371
3.83086	2.366
3.83163	2.356
3.83241	2.33
3.83318	2.306
3.83396	2.273
3.83473	2.251
3.83551	2.231
3.83628	2.22
3.83706	2.212
3.83783	2.2
3.83861	2.184
3.83938	2.165
3.84016	2.139
3.84093	2.125
3.8417	2.113
3.84248	2.11
3.84325	2.11
3.84403	2.108
3.8448	2.103
3.84557	2.087
3.84635	2.061
3.84712	2.037
3.8479	2.007
3.84867	1.994
3.84944	1.98
3.85022	1.97
3.85099	1.96
3.85176	1.937
3.85254	1.915
3.85331	1.887
3.85408	1.865
3.85485	1.851
3.85563	1.847
3.8564	1.85
3.85717	1.85
3.85795	1.848
3.85872	1.836
3.85949	1.817
3.86026	1.799
3.86104	1.785
3.86181	1.775
3.86258	1.769
3.86335	1.761
3.86412	1.754
3.8649	1.736
3.86567	1.714
3.86644	1.686
3.86721	1.66
3.86798	1.644
3.86875	1.634
3.86953	1.632
[truncated: 383 more rows]

## Sheet: 2a
x	y	x	y	x	y	x	y
0.62586	0	0.07669	0	0	0	0.79662	0
0.62984	0.005	0.0813	0.002	0	0.005	0.8004	0.003
0.63381	0.007	0.08591	0.002	0	0.023	0.80418	0.007
0.63778	0.006	0.09051	0.009	0	0.043	0.80795	0.012
0.64174	0.005	0.0951	0.018	0	0.064	0.81172	0.016
0.64571	0.005	0.09969	0.023	0	0.075	0.81548	0.018
0.64966	0.007	0.10428	0.021	0	0.08	0.81924	0.016
0.65361	0.011	0.10886	0.014	0	0.075	0.82299	0.013
0.65756	0.017	0.11343	0.004	0	0.071	0.82674	0.009
0.6615	0.021	0.118	0.002	0	0.071	0.83049	0.007
0.66544	0.024	0.12256	0.002	0	0.076	0.83423	0.007
0.66937	0.025	0.12712	0.007	0	0.085	0.83796	0.009
0.6733	0.025	0.13167	0.02	0	0.094	0.8417	0.012
0.67722	0.026	0.13622	0.032	0	0.099	0.84542	0.014
0.68114	0.03	0.14076	0.043	0	0.094	0.84915	0.015
0.68506	0.037	0.1453	0.049	0	0.083	0.85287	0.013
0.68897	0.047	0.14983	0.049	0	0.072	0.85658	0.013
0.69287	0.055	0.15436	0.047	0	0.062	0.86029	0.014
0.69677	0.062	0.15888	0.053	0	0.065	0.864	0.017
0.70067	0.067	0.1634	0.06	0	0.072	0.8677	0.023
0.70456	0.068	0.16791	0.071	0	0.086	0.8714	0.029
0.70845	0.068	0.17242	0.082	0	0.097	0.87509	0.036
0.71233	0.068	0.17692	0.087	0.0022	0.107	0.87878	0.04
0.71621	0.07	0.18142	0.088	0.0069	0.109	0.88246	0.042
0.72009	0.075	0.18591	0.08	0.01159	0.107	0.88614	0.041
0.72395	0.08	0.19039	0.069	0.01627	0.107	0.88982	0.04
0.72782	0.085	0.19487	0.062	0.02095	0.112	0.89349	0.039
0.73168	0.088	0.19935	0.061	0.02563	0.126	0.89716	0.041
0.73554	0.088	0.20382	0.066	0.0303	0.143	0.90082	0.044
0.73939	0.087	0.20828	0.077	0.03496	0.157	0.90448	0.048
0.74323	0.086	0.21274	0.086	0.03962	0.164	0.90813	0.051
0.74708	0.088	0.2172	0.092	0.04427	0.162	0.91178	0.051
0.75091	0.093	0.22165	0.096	0.04892	0.15	0.91543	0.05
0.75475	0.101	0.22609	0.096	0.05356	0.136	0.91907	0.049
0.75858	0.11	0.23053	0.098	0.0582	0.127	0.92271	0.047
0.7624	0.118	0.23497	0.105	0.06283	0.123	0.92634	0.049
0.76622	0.124	0.2394	0.118	0.06746	0.127	0.92997	0.054
0.77004	0.127	0.24382	0.135	0.07208	0.137	0.93359	0.061
0.77385	0.129	0.24824	0.154	0.07669	0.142	0.93721	0.068
0.77766	0.131	0.25266	0.165	0.0813	0.144	0.94083	0.074
0.78146	0.136	0.25707	0.169	0.08591	0.14	0.94444	0.077
0.78526	0.142	0.26147	0.166	0.09051	0.133	0.94805	0.078
0.78905	0.148	0.26587	0.157	0.0951	0.128	0.95165	0.079
0.79284	0.154	0.27026	0.151	0.09969	0.131	0.95525	0.081
0.79662	0.157	0.27465	0.149	0.10428	0.145	0.95885	0.084
0.8004	0.158	0.27904	0.157	0.10886	0.162	0.96244	0.088
0.80418	0.157	0.28342	0.165	0.11343	0.184	0.96602	0.093
0.80795	0.156	0.28779	0.172	0.118	0.198	0.96961	0.096
0.81172	0.157	0.29216	0.176	0.12256	0.201	0.97319	0.098
0.81548	0.161	0.29652	0.173	0.12712	0.194	0.97676	0.097
0.81924	0.168	0.30088	0.167	0.13167	0.18	0.98033	0.096
0.82299	0.174	0.30524	0.162	0.13622	0.166	0.98389	0.094
0.82674	0.181	0.30959	0.164	0.14076	0.163	0.98746	0.095
0.83049	0.186	0.31393	0.174	0.1453	0.166	0.99101	0.098
0.83423	0.189	0.31827	0.191	0.14983	0.176	0.99457	0.102
0.83796	0.192	0.3226	0.21	0.15436	0.181	0.99812	0.108
0.8417	0.196	0.32693	0.227	0.15888	0.183	1.00166	0.113
0.84542	0.203	0.33126	0.235	0.1634	0.174	1.0052	0.116
0.84915	0.212	0.33558	0.237	0.16791	0.162	1.00874	0.119
0.85287	0.222	0.33989	0.234	0.17242	0.148	1.01227	0.12
0.85658	0.231	0.3442	0.23	0.17692	0.143	1.0158	0.124
0.86029	0.238	0.3485	0.232	0.18142	0.15	1.01932	0.129
0.864	0.241	0.3528	0.24	0.18591	0.168	1.02284	0.135
0.8677	0.241	0.3571	0.25	0.19039	0.19	1.02636	0.142
0.8714	0.241	0.36139	0.26	0.19487	0.207	1.02987	0.147
0.87509	0.244	0.36567	0.264	0.19935	0.217	1.03338	0.149
0.87878	0.249	0.36995	0.261	0.20382	0.217	1.03688	0.148
0.88246	0.256	0.37422	0.251	0.20828	0.213	1.04038	0.146
0.88614	0.263	0.37849	0.244	0.21274	0.21	1.04387	0.145
0.88982	0.269	0.38276	0.24	0.2172	0.216	1.04736	0.145
0.89349	0.273	0.38702	0.244	0.22165	0.223	1.05085	0.148
0.89716	0.275	0.39127	0.256	0.22609	0.236	1.05433	0.152
0.90082	0.277	0.39552	0.276	0.23053	0.246	1.05781	0.157
0.90448	0.28	0.39977	0.292	0.23497	0.251	1.06129	0.16
0.90813	0.287	0.40401	0.304	0.2394	0.244	1.06476	0.161
0.91178	0.297	0.40824	0.308	0.24382	0.232	1.06823	0.161
0.91543	0.309	0.41247	0.308	0.24824	0.217	1.07169	0.161
0.91907	0.32	0.4167	0.309	0.25266	0.213	1.07515	0.164
0.92271	0.329	0.42092	0.315	0.25707	0.215	1.0786	0.169
0.92634	0.334	0.42514	0.329	0.26147	0.228	1.08205	0.177
0.92997	0.338	0.42935	0.343	0.26587	0.243	1.0855	0.185
0.93359	0.34	0.43355	0.355	0.27026	0.256	1.08894	0.193
0.93721	0.342	0.43776	0.361	0.27465	0.266	1.09238	0.198
0.94083	0.347	0.44195	0.359	0.27904	0.269	1.09581	0.201
0.94444	0.355	0.44614	0.354	0.28342	0.269	1.09924	0.202
0.94805	0.362	0.45033	0.347	0.28779	0.272	1.10267	0.202
0.95165	0.368	0.45451	0.343	0.29216	0.282	1.10609	0.204
0.95525	0.371	0.45869	0.345	0.29652	0.303	1.10951	0.208
0.95885	0.373	0.46286	0.356	0.30088	0.326	1.11292	0.213
0.96244	0.374	0.46703	0.368	0.30524	0.341	1.11633	0.219
0.96602	0.375	0.47119	0.38	0.30959	0.349	1.11974	0.223
0.96961	0.378	0.47535	0.386	0.31393	0.344	1.12314	0.225
0.97319	0.387	0.4795	0.389	0.31827	0.335	1.12654	0.226
0.97676	0.396	0.48365	0.391	0.3226	0.322	1.12993	0.226
0.98033	0.408	0.48779	0.396	0.32693	0.315	1.13332	0.227
0.98389	0.417	0.49193	0.406	0.33126	0.318	1.13671	0.231
0.98746	0.424	0.49607	0.424	0.33558	0.326	1.14009	0.238
0.99101	0.429	0.5002	0.447	0.33989	0.339	1.14347	0.247
0.99457	0.434	0.50432	0.467	0.3442	0.347	1.14684	0.256
0.99812	0.44	0.50844	0.48	0.3485	0.347	1.15021	0.263
1.00166	0.448	0.51255	0.482	0.3528	0.34	1.15358	0.267
1.0052	0.458	0.51666	0.479	0.3571	0.333	1.15694	0.27
1.00874	0.467	0.52077	0.471	0.36139	0.331	1.1603	0.273
1.01227	0.475	0.52487	0.468	0.36567	0.341	1.16365	0.277
1.0158	0.481	0.52897	0.47	0.36995	0.36	1.167	0.282
1.01932	0.482	0.53306	0.479	0.37422	0.386	1.17035	0.289
1.02284	0.483	0.53714	0.492	0.37849	0.409	1.17369	0.295
1.02636	0.485	0.54123	0.5	0.38276	0.422	1.17703	0.3
1.02987	0.488	0.5453	0.503	0.38702	0.425	1.18036	0.302
1.03338	0.496	0.54937	0.499	0.39127	0.418	1.1837	0.303
1.03688	0.506	0.55344	0.492	0.39552	0.406	1.18702	0.302
1.04038	0.516	0.55751	0.49	0.39977	0.399	1.19035	0.303
1.04387	0.525	0.56156	0.497	0.40401	0.399	1.19366	0.306
1.04736	0.531	0.56562	0.514	0.40824	0.407	1.19698	0.312
1.05085	0.537	0.56967	0.537	0.41247	0.418	1.20029	0.319
1.05433	0.543	0.57371	0.562	0.4167	0.424	1.2036	0.327
1.05781	0.551	0.57775	0.578	0.42092	0.422	1.2069	0.333
1.06129	0.563	0.58178	0.587	0.42514	0.412	1.2102	0.338
1.06476	0.575	0.58581	0.592	0.42935	0.399	1.2135	0.342
1.06823	0.589	0.58984	0.591	0.43355	0.387	1.21679	0.347
1.07169	0.602	0.59386	0.593	0.43776	0.387	1.22007	0.353
1.07515	0.61	0.59788	0.598	0.44195	0.398	1.22336	0.362
1.0786	0.615	0.60189	0.611	0.44614	0.419	1.22664	0.372
1.08205	0.617	0.60589	0.624	0.45033	0.443	1.22991	0.382
1.0855	0.62	0.6099	0.635	0.45451	0.462	1.23319	0.39
1.08894	0.626	0.61389	0.638	0.45869	0.47	1.23646	0.394
1.09238	0.634	0.61789	0.634	0.46286	0.468	1.23972	0.396
1.09581	0.644	0.62187	0.629	0.46703	0.466	1.24298	0.397
1.09924	0.654	0.62586	0.624	0.47119	0.464	1.24624	0.4
1.10267	0.663	0.62984	0.624	0.47535	0.47	1.24949	0.404
1.10609	0.669	0.63381	0.631	0.4795	0.478	1.25274	0.411
1.10951	0.672	0.63778	0.646	0.48365	0.489	1.25599	0.419
1.11292	0.676	0.64174	0.664	0.48779	0.498	1.25923	0.426
1.11633	0.684	0.64571	0.679	0.49193	0.498	1.26246	0.431
1.11974	0.696	0.64966	0.69	0.49607	0.488	1.2657	0.435
1.12314	0.711	0.65361	0.695	0.5002	0.476	1.26893	0.438
1.12654	0.727	0.65756	0.698	0.50432	0.466	1.27216	0.441
1.12993	0.742	0.6615	0.703	0.50844	0.461	1.27538	0.448
1.13332	0.753	0.66544	0.716	0.51255	0.467	1.2786	0.458
1.13671	0.763	0.66937	0.732	0.51666	0.481	1.28181	0.469
1.14009	0.771	0.6733	0.749	0.52077	0.492	1.28502	0.481
1.14347	0.778	0.67722	0.76	0.52487	0.503	1.28823	0.492
1.14684	0.788	0.68114	0.765	0.52897	0.506	1.29143	0.499
1.15021	0.799	0.68506	0.762	0.53306	0.507	1.29463	0.504
1.15358	0.811	0.68897	0.753	0.53714	0.502	1.29783	0.507
1.15694	0.825	0.69287	0.745	0.54123	0.505	1.30102	0.511
1.1603	0.835	0.69677	0.744	0.5453	0.517	1.30421	0.517
1.16365	0.843	0.70067	0.749	0.54937	0.539	1.30739	0.525
1.167	0.849	0.70456	0.76	0.55344	0.561	1.31058	0.534
1.17035	0.854	0.70845	0.774	0.55751	0.578	1.31375	0.542
1.17369	0.861	0.71233	0.783	0.56156	0.581	1.31693	0.549
1.17703	0.872	0.71621	0.786	0.56562	0.574	1.3201	0.553
1.18036	0.885	0.72009	0.787	0.56967	0.561	1.32326	0.556
1.1837	0.901	0.72395	0.788	0.57371	0.551	1.32642	0.559
1.18702	0.918	0.72782	0.793	0.57775	0.548	1.32958	0.565
1.19035	0.932	0.73168	0.807	0.58178	0.557	1.33274	0.573
1.19366	0.944	0.73554	0.827	0.58581	0.571	1.33589	0.584
1.19698	0.955	0.73939	0.851	0.58984	0.586	1.33904	0.598
1.20029	0.966	0.74323	0.871	0.59386	0.595	1.34218	0.611
1.2036	0.978	0.74708	0.885	0.59788	0.595	1.34532	0.622
1.2069	0.992	0.75091	0.888	0.60189	0.59	1.34845	0.631
1.2102	1.007	0.75475	0.881	0.60589	0.583	1.35159	0.639
1.2135	1.021	0.75858	0.873	0.6099	0.589	1.35472	0.646
1.21679	1.033	0.7624	0.874	0.61389	0.603	1.35784	0.656
1.22007	1.043	0.76622	0.88	0.61789	0.629	1.36096	0.667
1.22336	1.051	0.77004	0.894	0.62187	0.657	1.36408	0.679
1.22664	1.057	0.77385	0.905	0.62586	0.682	1.36719	0.689
1.22991	1.066	0.77766	0.915	0.62984	0.697	1.3703	0.697
1.23319	1.078	0.78146	0.916	0.63381	0.7	1.37341	0.704
1.23646	1.092	0.78526	0.913	0.63778	0.693	1.37651	0.708
1.23972	1.108	0.78905	0.908	0.64174	0.686	1.37961	0.712
1.24298	1.124	0.79284	0.909	0.64571	0.684	1.38271	0.718
1.24624	1.137	0.79662	0.921	0.64966	0.69	1.3858	0.728
1.24949	1.149	0.8004	0.941	0.65361	0.702	1.38889	0.74
1.25274	1.16	0.80418	0.968	0.65756	0.716	1.39197	0.753
1.25599	1.172	0.80795	0.995	0.6615	0.723	1.39505	0.765
1.25923	1.189	0.81172	1.014	0.66544	0.721	1.39813	0.776
1.26246	1.208	0.81548	1.026	0.66937	0.711	1.40121	0.785
1.2657	1.229	0.81924	1.032	0.6733	0.697	1.40428	0.794
1.26893	1.251	0.82299	1.033	0.67722	0.695	1.40734	0.804
1.27216	1.268	0.82674	1.038	0.68114	0.702	1.41041	0.817
1.27538	1.282	0.83049	1.051	0.68506	0.719	1.41346	0.832
1.2786	1.293	0.83423	1.065	0.68897	0.748	1.41652	0.847
1.28181	1.302	0.83796	1.082	0.69287	0.774	1.41957	0.862
1.28502	1.312	0.8417	1.094	0.69677	0.792	1.42262	0.874
1.28823	1.327	0.84542	1.097	0.70067	0.801	1.42567	0.883
1.29143	1.343	0.84915	1.096	0.70456	0.802	1.42871	0.889
1.29463	1.361	0.85287	1.089	0.70845	0.803	1.43174	0.895
1.29783	1.379	0.85658	1.088	0.71233	0.81	1.43478	0.901
1.30102	1.393	0.86029	1.094	0.71621	0.825	1.43781	0.911
1.30421	1.405	0.864	1.108	0.72009	0.845	1.44084	0.924
1.30739	1.417	0.8677	1.129	0.72395	0.863	1.44386	0.937
1.31058	1.428	0.8714	1.153	0.72782	0.873	1.44688	0.949
1.31375	1.443	0.87509	1.172	0.73168	0.871	1.4499	0.959
1.31693	1.463	0.87878	1.184	0.73554	0.861	1.45291	0.967
1.3201	1.486	0.88246	1.19	0.73939	0.847	1.45592	0.974
1.32326	1.511	0.88614	1.198	0.74323	0.84	1.45892	0.983
1.32642	1.533	0.88982	1.209	0.74708	0.844	1.46192	0.996
1.32958	1.553	0.89349	1.228	0.75091	0.859	1.46492	1.013
1.33274	1.57	0.89716	1.249	0.75475	0.88	1.46792	1.031
1.33589	1.585	0.90082	1.271	0.75858	0.898	1.47091	1.049
1.33904	1.6	0.90448	1.284	0.7624	0.913	1.4739	1.064
1.34218	1.618	0.90813	1.287	0.76622	0.923	1.47688	1.077
1.34532	1.638	0.91178	1.284	0.77004	0.927	1.47986	1.088
1.34845	1.66	0.91543	1.279	0.77385	0.934	1.48284	1.097
1.35159	1.68	0.91907	1.274	0.77766	0.946	1.48581	1.106
1.35472	1.698	0.92271	1.278	0.78146	0.968	1.48878	1.119
1.35784	1.713	0.92634	1.29	0.78526	0.995	1.49175	1.133
1.36096	1.726	0.92997	1.31	0.78905	1.019	1.49471	1.149
1.36408	1.74	0.93359	1.327	0.79284	1.034	1.49767	1.163
1.36719	1.756	0.93721	1.34	0.79662	1.039	1.50063	1.175
1.3703	1.778	0.94083	1.349	0.8004	1.031	1.50358	1.185
1.37341	1.801	0.94444	1.357	0.80418	1.018	1.50653	1.193
1.37651	1.827	0.94805	1.365	0.80795	1.01	1.50947	1.203
1.37961	1.852	0.95165	1.383	0.81172	1.011	1.51242	1.215
1.38271	1.876	0.95525	1.407	0.81548	1.024	1.51535	1.231
1.3858	1.896	0.95885	1.439	0.81924	1.04	1.51829	1.25
1.38889	1.916	0.96244	1.47	0.82299	1.053	1.52122	1.271
1.39197	1.937	0.96602	1.497	0.82674	1.063	1.52415	1.29
1.39505	1.961	0.96961	1.515	0.83049	1.061	1.52707	1.307
1.39813	1.986	0.97319	1.519	0.83423	1.054	1.53	1.322
1.40121	2.014	0.97676	1.518	0.83796	1.049	1.53291	1.336
1.40428	2.039	0.98033	1.52	0.8417	1.056	1.53583	1.352
1.40734	2.061	0.98389	1.526	0.84542	1.078	1.53874	1.369
1.41041	2.081	0.98746	1.542	0.84915	1.111	1.54165	1.388
1.41346	2.097	0.99101	1.562	0.85287	1.142	1.54455	1.408
1.41652	2.113	0.99457	1.582	0.85658	1.17	1.54745	1.426
1.41957	2.133	0.99812	1.598	0.86029	1.183	1.55035	1.442
1.42262	2.157	1.00166	1.602	0.864	1.184	1.55324	1.455
1.42567	2.184	1.0052	1.604	0.8677	1.174	1.55613	1.466
1.42871	2.211	1.00874	1.604	0.8714	1.169	1.55902	1.479
1.43174	2.237	1.01227	1.615	0.87509	1.171	1.5619	1.494
1.43478	2.26	1.0158	1.638	0.87878	1.181	1.56478	1.512
1.43781	2.28	1.01932	1.67	0.88246	1.197	1.56766	1.532
1.44084	2.302	1.02284	1.704	0.88614	1.211	1.57053	1.552
1.44386	2.326	1.02636	1.734	0.88982	1.218	1.5734	1.572
1.44688	2.355	1.02987	1.757	0.89349	1.213	1.57627	1.59
1.4499	2.387	1.03338	1.771	0.89716	1.203	1.57913	1.607
1.45291	2.421	1.03688	1.778	0.90082	1.192	1.58199	1.625
1.45592	2.455	1.04038	1.787	0.90448	1.191	1.58485	1.644
1.45892	2.484	1.04387	1.798	0.90813	1.201	1.5877	1.667
1.46192	2.509	1.04736	1.817	0.91178	1.223	1.59055	1.692
1.46492	2.531	1.05085	1.84	0.91543	1.255	1.5934	1.718
1.46792	2.553	1.05433	1.861	0.91907	1.286	1.59624	1.743
1.47091	2.576	1.05781	1.875	0.92271	1.306	1.59908	1.764
1.4739	2.604	1.06129	1.88	0.92634	1.316	1.60191	1.782
1.47688	2.634	1.06476	1.88	0.92997	1.321	1.60475	1.798
1.47986	2.665	1.06823	1.879	0.93359	1.329	1.60758	1.814
1.48284	2.695	1.07169	1.886	0.93721	1.342	1.6104	1.833
1.48581	2.722	1.07515	1.903	0.94083	1.362	1.61322	1.856
1.48878	2.747	1.0786	1.926	0.94444	1.385	1.61604	1.881
1.49175	2.77	1.08205	1.955	0.94805	1.404	1.61886	1.905
1.49471	2.796	1.0855	1.986	0.95165	1.415	1.62167	1.928
1.49767	2.827	1.08894	2.009	0.95525	1.414	1.62448	1.949
1.50063	2.861	1.09238	2.026	0.95885	1.406	1.62729	1.967
1.50358	2.899	1.09581	2.038	0.96244	1.399	1.63009	1.985
1.50653	2.938	1.09924	2.052	0.96602	1.397	1.63289	2.007
1.50947	2.974	1.10267	2.074	0.96961	1.408	1.63568	2.032
1.51242	3.008	1.10609	2.103	0.97319	1.428	1.63848	2.061
1.51535	3.039	1.10951	2.134	0.97676	1.451	1.64127	2.092
1.51829	3.068	1.11292	2.163	0.98033	1.474	1.64405	2.123
1.52122	3.099	1.11633	2.184	0.98389	1.488	1.64683	2.15
1.52415	3.133	1.11974	2.197	0.98746	1.499	1.64961	2.174
1.52707	3.17	1.12314	2.199	0.99101	1.504	1.65239	2.197
1.53	3.207	1.12654	2.202	0.99457	1.515	1.65516	2.219
1.53291	3.243	1.12993	2.209	0.99812	1.535	1.65793	2.243
1.53583	3.276	1.13332	2.226	1.00166	1.562	1.6607	2.27
1.53874	3.306	1.13671	2.251	1.0052	1.595	1.66346	2.298
1.54165	3.335	1.14009	2.278	1.00874	1.624	1.66622	2.327
1.54455	3.367	1.14347	2.305	1.01227	1.642	1.66898	2.354
1.54745	3.401	1.14684	2.324	1.0158	1.644	1.67173	2.378
1.55035	3.44	1.15021	2.339	1.01932	1.633	1.67448	2.4
1.55324	3.481	1.15358	2.352	1.02284	1.623	1.67723	2.422
1.55613	3.523	1.15694	2.369	1.02636	1.618	1.67997	2.445
1.55902	3.564	1.1603	2.396	1.02987	1.626	1.68271	2.472
1.5619	3.603	1.16365	2.433	1.03338	1.644	1.68545	2.502
1.56478	3.641	1.167	2.473	1.03688	1.668	1.68818	2.536
1.56766	3.678	1.17035	2.515	1.04038	1.685	1.69091	2.569
1.57053	3.718	1.17369	2.55	1.04387	1.69	1.69364	2.601
1.5734	3.761	1.17703	2.572	1.04736	1.686	1.69636	2.63
1.57627	3.806	1.18036	2.583	1.05085	1.682	1.69908	2.658
1.57913	3.85	1.1837	2.591	1.05433	1.684	1.7018	2.688
1.58199	3.892	1.18702	2.604	1.05781	1.701	1.70452	2.719
1.58485	3.93	1.19035	2.624	1.06129	1.732	1.70723	2.753
1.5877	3.966	1.19366	2.649	1.06476	1.771	1.70994	2.788
1.59055	4.001	1.19698	2.679	1.06823	1.808	1.71264	2.823
1.5934	4.036	1.20029	2.705	1.07169	1.836	1.71534	2.856
1.59624	4.075	1.2036	2.725	1.07515	1.85	1.71804	2.886
1.59908	4.118	1.2069	2.739	1.0786	1.849	1.72073	2.913
1.60191	4.164	1.2102	2.747	1.08205	1.845	1.72343	2.94
1.60475	4.21	1.2135	2.76	1.0855	1.844	1.72612	2.968
1.60758	4.254	1.21679	2.781	1.08894	1.856	1.7288	3
1.6104	4.295	1.22007	2.816	1.09238	1.874	1.73148	3.036
1.61322	4.335	1.22336	2.86	1.09581	1.895	1.73416	3.073
1.61604	4.377	1.22664	2.908	1.09924	1.913	1.73684	3.11
1.61886	4.421	1.22991	2.951	1.10267	1.922	1.73951	3.145
1.62167	4.471	1.23319	2.985	1.10609	1.921	1.74218	3.178
1.62448	4.525	1.23646	3.008	1.10951	1.914	1.74485	3.212
1.62729	4.579	1.23972	3.029	1.11292	1.91	1.74751	3.247
1.63009	4.632	1.24298	3.053	1.11633	1.915	1.75017	3.285
1.63289	4.681	1.24624	3.084	1.11974	1.937	1.75283	3.326
1.63568	4.726	1.24949	3.121	1.12314	1.968	1.75548	3.369
1.63848	4.767	1.25274	3.157	1.12654	2.009	1.75813	3.412
1.64127	4.81	1.25599	3.194	1.12993	2.04	1.76078	3.453
1.64405	4.855	1.25923	3.223	1.13332	2.062	1.76342	3.491
1.64683	4.904	1.26246	3.242	1.13671	2.074	1.76607	3.526
1.64961	4.957	1.2657	3.256	1.14009	2.083	1.7687	3.56
1.65239	5.009	1.26893	3.272	1.14347	2.095	1.77134	3.595
1.65516	5.059	1.27216	3.299	1.14684	2.12	1.77397	3.634
1.65793	5.107	1.27538	3.333	1.15021	2.149	1.7766	3.676
1.6607	5.153	1.2786	3.375	1.15358	2.177	1.77923	3.72
1.66346	5.199	1.28181	3.42	1.15694	2.196	1.78185	3.763
1.66622	5.249	1.28502	3.463	1.1603	2.208	1.78447	3.805
1.66898	5.304	1.28823	3.5	1.16365	2.208	1.78708	3.844
1.67173	5.364	1.29143	3.532	1.167	2.2	1.7897	3.882
1.67448	5.427	1.29463	3.562	1.17035	2.2	1.79231	3.922
1.67723	5.489	1.29783	3.594	1.17369	2.206	1.79491	3.965
1.67997	5.549	1.30102	3.637	1.17703	2.224	1.79752	4.013
1.68271	5.605	1.30421	3.687	1.18036	2.253	1.80012	4.065
1.68545	5.659	1.30739	3.741	1.1837	2.282	1.80272	4.118
1.68818	5.713	1.31058	3.786	1.18702	2.308	1.80531	4.17
1.69091	5.77	1.31375	3.819	1.19035	2.327	1.8079	4.219
1.69364	5.829	1.31693	3.844	1.19366	2.34	1.81049	4.266
1.69636	5.891	1.3201	3.864	1.19698	2.356	1.81308	4.312
1.69908	5.954	1.32326	3.884	1.20029	2.378	1.81566	4.357
1.7018	6.013	1.32642	3.915	1.2036	2.411	1.81824	4.405
1.70452	6.07	1.32958	3.953	1.2069	2.457	1.82082	4.456
1.70723	6.125	1.33274	3.999	1.2102	2.503	1.82339	4.507
1.70994	6.181	1.33589	4.046	1.2135	2.542	1.82596	4.559
1.71264	6.238	1.33904	4.087	1.21679	2.565	1.82853	4.609
1.71534	6.3	1.34218	4.12	1.22007	2.571	1.83109	4.655
1.71804	6.365	1.34532	4.151	1.22336	2.568	1.83365	4.701
1.72073	6.433	1.34845	4.182	1.22664	2.567	1.83621	4.747
1.72343	6.501	1.35159	4.221	1.22991	2.577	1.83877	4.796
1.72612	6.568	1.35472	4.273	1.23319	2.597	1.84132	4.85
1.7288	6.633	1.35784	4.336	1.23646	2.627	1.84387	4.908
1.73148	6.697	1.36096	4.402	1.23972	2.656	1.84641	4.968
1.73416	6.762	1.36408	4.465	1.24298	2.68	1.84896	5.028
1.73684	6.831	1.36719	4.52	1.24624	2.693	1.8515	5.086
1.73951	6.903	1.3703	4.562	1.24949	2.699	1.85403	5.142
1.74218	6.978	1.37341	4.597	1.25274	2.699	1.85657	5.198
1.74485	7.052	1.37651	4.626	1.25599	2.713	1.8591	5.255
1.74751	7.124	1.37961	4.663	1.25923	2.743	1.86163	5.315
1.75017	7.192	1.38271	4.708	1.26246	2.79	1.86415	5.378
1.75283	7.257	1.3858	4.761	1.2657	2.844	1.86667	5.442
1.75548	7.322	1.38889	4.815	1.26893	2.895	1.86919	5.507
1.75813	7.389	1.39197	4.866	1.27216	2.932	1.87171	5.567
1.76078	7.461	1.39505	4.908	1.27538	2.956	1.87422	5.626
1.76342	7.537	1.39813	4.941	1.2786	2.966	1.87673	5.682
1.76607	7.614	1.40121	4.971	1.28181	2.976	1.87924	5.74
1.7687	7.692	1.40428	5.006	1.28502	2.993	1.88174	5.801
1.77134	7.766	1.40734	5.055	1.28823	3.021	1.88425	5.865
1.77397	7.839	1.41041	5.114	1.29143	3.059	1.88674	5.932
1.7766	7.91	1.41346	5.182	1.29463	3.096	1.88924	6.001
1.77923	7.985	1.41652	5.252	1.29783	3.127	1.89173	6.07
1.78185	8.065	1.41957	5.315	1.30102	3.145	1.89422	6.136
1.78447	8.149	1.42262	5.367	1.30421	3.155	1.89671	6.201
1.78708	8.237	1.42567	5.416	1.30739	3.159	1.89919	6.266
1.7897	8.326	1.42871	5.463	1.31058	3.173	1.90167	6.334
1.79231	8.413	1.43174	5.515	1.31375	3.197	1.90415	6.405
1.79491	8.495	1.43478	5.573	1.31693	3.236	1.90662	6.482
1.79752	8.574	1.43781	5.636	1.3201	3.284	1.9091	6.56
1.80012	8.652	1.44084	5.7	1.32326	3.336	1.91157	6.639
1.80272	8.731	1.44386	5.761	1.32642	3.382	1.91403	6.715
1.80531	8.815	1.44688	5.814	1.32958	3.417	1.91649	6.788
1.8079	8.903	1.4499	5.856	1.33274	3.445	1.91895	6.858
1.81049	8.994	1.45291	5.898	1.33589	3.47	1.92141	6.927
1.81308	9.084	1.45592	5.943	1.33904	3.506	1.92387	7
1.81566	9.171	1.45892	6.002	1.34218	3.548	1.92632	7.077
1.81824	9.255	1.46192	6.066	1.34532	3.601	1.92877	7.157
1.82082	9.339	1.46492	6.139	1.34845	3.65	1.93121	7.239
1.82339	9.423	1.46792	6.212	1.35159	3.69	1.93365	7.32
1.82596	9.511	1.47091	6.282	1.35472	3.715	1.93609	7.398
1.82853	9.607	1.4739	6.347	1.35784	3.73	1.93853	7.475
1.83109	9.706	1.47688	6.407	1.36096	3.741	1.94097	7.552
1.83365	9.808	1.47986	6.47	1.36408	3.76	1.9434	7.631
1.83621	9.911	1.48284	6.538	1.36719	3.789	1.94583	7.715
1.83877	10.009	1.48581	6.617	1.3703	3.832	1.94825	7.804
1.84132	10.103	1.48878	6.699	1.37341	3.882	1.95067	7.898
1.84387	10.197	1.49175	6.785	1.37651	3.933	1.95309	7.991
1.84641	10.293	1.49471	6.862	1.37961	3.972	1.95551	8.084
1.84896	10.392	1.49767	6.928	1.38271	4.005	1.95792	8.174
1.8515	10.493	1.50063	6.981	1.3858	4.035	1.96034	8.26
1.85403	10.597	1.50358	7.03	1.38889	4.068	1.96274	8.347
1.85657	10.701	1.50653	7.086	1.39197	4.115	1.96515	8.436
1.8591	10.802	1.50947	7.15	1.39505	4.173	1.96755	8.529
1.86163	10.9	1.51242	7.225	1.39813	4.242	1.96995	8.624
1.86415	10.997	1.51535	7.306	1.40121	4.311	1.97235	8.721
1.86667	11.096	1.51829	7.387	1.40428	4.366	1.97474	8.817
1.86919	11.199	1.52122	7.463	1.40734	4.411	1.97713	8.911
1.87171	11.307	1.52415	7.531	1.41041	4.437	1.97952	9.004
1.87422	11.42	1.52707	7.596	1.41346	4.457	1.98191	9.096
1.87673	11.534	1.53	7.666	1.41652	4.484	1.98429	9.191
1.87924	11.649	1.53291	7.748	1.41957	4.525	1.98667	9.289
1.88174	11.762	1.53583	7.845	1.42262	4.573	1.98905	9.392
1.88425	11.874	1.53874	7.95	1.42567	4.632	1.99142	9.499
1.88674	11.986	1.54165	8.055	1.42871	4.692	1.9938	9.607
1.88924	12.101	1.54455	8.157	1.43174	4.737	1.99616	9.716
1.89173	12.219	1.54745	8.249	1.43478	4.771	1.99853	9.823
1.89422	12.342	1.55035	8.329	1.43781	4.799	2.00089	9.93
1.89671	12.467	1.55324	8.404	1.44084	4.833	2.00325	10.036
1.89919	12.59	1.55613	8.48	1.44386	4.879	2.00561	10.146
1.90167	12.71	1.55902	8.563	1.44688	4.942	2.00797	10.259
1.90415	12.826	1.5619	8.656	1.4499	5.021	2.01032	10.376
1.90662	12.94	1.56478	8.757	1.45291	5.103	2.01267	10.494
1.9091	13.054	1.56766	8.856	1.45592	5.178	2.01502	10.61
1.91157	13.174	1.57053	8.949	1.45892	5.239	2.01736	10.723
1.91403	13.298	1.5734	9.034	1.46192	5.285	2.0197	10.835
1.91649	13.426	1.57627	9.11	1.46492	5.32	2.02204	10.945
1.91895	13.556	1.57913	9.187	1.46792	5.359	2.02437	11.057
1.92141	13.686	1.58199	9.272	1.47091	5.41	2.02671	11.173
1.92387	13.813	1.58485	9.369	1.4739	5.464	2.02904	11.295
1.92632	13.939	1.5877	9.481	1.47688	5.529	2.03136	11.419
1.92877	14.066	1.59055	9.598	1.47986	5.59	2.03369	11.545
1.93121	14.196	1.5934	9.716	1.48284	5.641	2.03601	11.669
1.93365	14.334	1.59624	9.825	1.48581	5.681	2.03833	11.792
1.93609	14.477	1.59908	9.927	1.48878	5.709	2.04065	11.915
1.93853	14.623	1.60191	10.025	1.49175	5.738	2.04296	12.038
1.94097	14.771	1.60475	10.124	1.49471	5.782	2.04527	12.166
1.9434	14.914	1.60758	10.234	1.49767	5.841	2.04758	12.299
1.94583	15.055	1.6104	10.35	1.50063	5.914	2.04988	12.436
1.94825	15.192	1.61322	10.47	1.50358	5.995	2.05219	12.575
1.95067	15.328	1.61604	10.587	1.50653	6.08	2.05449	12.714
1.95309	15.469	1.61886	10.698	1.50947	6.15	2.05679	12.85
1.95551	15.614	1.62167	10.798	1.51242	6.21	2.05908	12.983
1.95792	15.763	1.62448	10.893	1.51535	6.265	2.06137	13.115
1.96034	15.914	1.62729	10.982	1.51829	6.325	2.06366	13.248
1.96274	16.064	1.63009	11.079	1.52122	6.392	2.06595	13.386
1.96515	16.211	1.63289	11.192	1.52415	6.471	2.06823	13.527
1.96755	16.357	1.63568	11.314	1.52707	6.549	2.07051	13.672
1.96995	16.5	1.63848	11.441	1.53	6.628	2.07279	13.819
1.97235	16.648	1.64127	11.567	1.53291	6.692	2.07507	13.964
1.97474	16.802	1.64405	11.689	1.53583	6.741	2.07734	14.108
1.97713	16.962	1.64683	11.803	1.53874	6.787	2.07961	14.25
1.97952	17.126	1.64961	11.917	1.54165	6.829	2.08188	14.392
1.98191	17.293	1.65239	12.035	1.54455	6.878	2.08414	14.539
1.98429	17.46	1.65516	12.164	1.54745	6.943	2.08641	14.691
1.98667	17.624	1.65793	12.306	1.55035	7.023	2.08867	14.849
1.98905	17.786	1.6607	12.45	1.55324	7.107	2.09092	15.012
1.99142	17.948	1.66346	12.596	1.55613	7.183	2.09318	15.175
1.9938	18.115	1.66622	12.729	1.55902	7.252	2.09543	15.336
1.99616	18.286	1.66898	12.851	1.5619	7.314	2.09768	15.494
1.99853	18.459	1.67173	12.962	1.56478	7.376	2.09993	15.652
2.00089	18.635	1.67448	13.069	1.56766	7.449	2.10217	15.811
2.00325	18.809	1.67723	13.189	1.57053	7.53	2.10441	15.973
2.00561	18.98	1.67997	13.318	1.5734	7.627	2.10665	16.139
2.00797	19.149	1.68271	13.457	1.57627	7.735	2.10889	16.308
2.01032	19.318	1.68545	13.601	1.57913	7.836	2.11112	16.478
2.01267	19.489	1.68818	13.743	1.58199	7.925	2.11335	16.647
2.01502	19.666	1.69091	13.876	1.58485	7.996	2.11558	16.814
2.01736	19.848	1.69364	14.001	1.5877	8.055	2.1178	16.979
2.0197	20.035	1.69636	14.123	1.59055	8.111	2.12003	17.146
2.02204	20.224	1.69908	14.254	1.5934	8.174	2.12225	17.314
2.02437	20.413	1.7018	14.4	1.59624	8.253	2.12446	17.489
2.02671	20.599	1.70452	14.559	1.59908	8.34	2.12668	17.669
2.02904	20.786	1.70723	14.727	1.60191	8.435	2.12889	17.853
2.03136	20.974	1.70994	14.896	1.60475	8.522	2.1311	18.038
2.03369	21.167	1.71264	15.059	1.60758	8.598	2.13331	18.223
2.03601	21.365	1.71534	15.21	1.6104	8.662	2.13551	18.407
2.03833	21.567	1.71804	15.35	1.61322	8.723	2.13772	18.592
2.04065	21.771	1.72073	15.486	1.61604	8.791	2.13992	18.777
2.04296	21.974	1.72343	15.63	1.61886	8.879	2.14211	18.965
2.04527	22.173	1.72612	15.779	1.62167	8.987	2.14431	19.159
2.04758	22.368	1.7288	15.944	1.62448	9.11	2.1465	19.355
2.04988	22.563	1.73148	16.11	1.62729	9.23	2.14869	19.552
2.05219	22.761	1.73416	16.275	1.63009	9.343	2.15087	19.748
2.05449	22.964	1.73684	16.429	1.63289	9.44	2.15306	19.941
2.05679	23.174	1.73951	16.574	1.63568	9.529	2.15524	20.132
2.05908	23.388	1.74218	16.714	1.63848	9.611	2.15742	20.323
2.06137	23.604	1.74485	16.859	1.64127	9.693	2.1596	20.518
2.06366	23.819	1.74751	17.015	1.64405	9.791	2.16177	20.717
2.06595	24.031	1.75017	17.186	1.64683	9.9	2.16394	20.922
2.06823	24.243	1.75283	17.369	1.64961	10.014	2.16611	21.129
2.07051	24.455	1.75548	17.56	1.65239	10.125	2.16828	21.338
2.07279	24.674	1.75813	17.75	1.65516	10.22	2.17044	21.547
2.07507	24.9	1.76078	17.929	1.65793	10.303	2.1726	21.752
2.07734	25.132	1.76342	18.102	1.6607	10.378	2.17476	21.959
2.07961	25.367	1.76607	18.269	1.66346	10.462	2.17692	22.17
2.08188	25.601	1.7687	18.44	1.66622	10.557	2.17907	22.386
2.08414	25.833	1.77134	18.62	1.66898	10.669	2.18122	22.607
2.08641	26.062	1.77397	18.81	1.67173	10.797	2.18337	22.833
2.08867	26.288	1.7766	19.004	1.67448	10.933	2.18552	23.06
2.09092	26.516	1.77923	19.192	1.67723	11.061	2.18766	23.287
2.09318	26.748	1.78185	19.371	1.67997	11.182	2.1898	23.51
2.09543	26.985	1.78447	19.538	1.68271	11.291	2.19194	23.73
2.09768	27.227	1.78708	19.702	1.68545	11.396	2.19407	23.95
2.09993	27.47	1.7897	19.866	1.68818	11.51	2.19621	24.171
2.10217	27.711	1.79231	20.043	1.69091	11.635	2.19834	24.398
2.10441	27.949	1.79491	20.233	1.69364	11.769	2.20047	24.63
2.10665	28.187	1.79752	20.433	1.69636	11.908	2.20259	24.866
2.10889	28.425	1.80012	20.64	1.69908	12.034	2.20472	25.102
2.11112	28.667	1.80272	20.844	1.7018	12.145	2.20684	25.337
2.11335	28.919	1.80531	21.04	1.70452	12.244	2.20896	25.571
2.11558	29.177	1.8079	21.232	1.70723	12.339	2.21107	25.805
2.1178	29.439	1.81049	21.425	1.70994	12.431	2.21319	26.041
2.12003	29.704	1.81308	21.624	1.71264	12.538	2.2153	26.281
2.12225	29.967	1.81566	21.837	1.71534	12.658	2.21741	26.528
2.12446	30.227	1.81824	22.06	1.71804	12.791	2.21951	26.78
2.12668	30.485	1.82082	22.289	1.72073	12.928	2.22162	27.036
2.12889	30.747	1.82339	22.513	1.72343	13.057	2.22372	27.292
2.1311	31.012	1.82596	22.724	1.72612	13.178	2.22582	27.546
2.13331	31.281	1.82853	22.92	1.7288	13.295	2.22791	27.798
2.13551	31.553	1.83109	23.107	1.73148	13.413	2.23001	28.049
2.13772	31.827	1.83365	23.298	1.73416	13.543	2.2321	28.302
2.13992	32.099	1.83621	23.498	1.73684	13.69	2.23419	28.56
2.14211	32.369	1.83877	23.709	1.73951	13.845	2.23628	28.821
2.14431	32.639	1.84132	23.932	1.74218	14.013	2.23836	29.085
2.1465	32.907	1.84387	24.157	1.74485	14.173	2.24044	29.349
2.14869	33.182	1.84641	24.378	1.74751	14.317	2.24252	29.612
2.15087	33.462	1.84896	24.591	1.75017	14.441	2.2446	29.872
2.15306	33.749	1.8515	24.797	1.75283	14.553	2.24667	30.131
2.15524	34.039	1.85403	25.001	1.75548	14.661	2.24875	30.391
2.15742	34.331	1.85657	25.215	1.75813	14.786	2.25082	30.656
2.1596	34.623	1.8591	25.448	1.76078	14.923	2.25288	30.927
2.16177	34.912	1.86163	25.696	1.76342	15.073	2.25495	31.203
2.16394	35.202	1.86415	25.953	1.76607	15.223	2.25701	31.482
2.16611	35.494	1.86667	26.211	1.7687	15.365	2.25907	31.761
2.16828	35.793	1.86919	26.46	1.77134	15.496	2.26113	32.04
2.17044	36.097	1.87171	26.696	1.77397	15.614	2.26318	32.318
2.1726	36.406	1.87422	26.923	1.7766	15.732	2.26524	32.597
2.17476	36.716	1.87673	27.148	1.77923	15.863	2.26729	32.878
2.17692	37.023	1.87924	27.379	1.78185	16.015	2.26934	33.165
2.17907	37.325	1.88174	27.621	1.78447	16.193	2.27138	33.456
2.18122	37.625	1.88425	27.873	1.78708	16.375	2.27342	33.75
2.18337	37.925	1.88674	28.129	1.7897	16.553	2.27547	34.044
2.18552	38.23	1.88924	28.379	1.79231	16.72	2.2775	34.334
2.18766	38.54	1.89173	28.616	1.79491	16.874	2.27954	34.621
2.1898	38.855	1.89422	28.847	1.79752	17.011	2.28157	34.907
2.19194	39.176	1.89671	29.076	1.80012	17.153	2.28361	35.194
2.19407	39.497	1.89919	29.311	1.80272	17.304	2.28564	35.485
2.19621	39.818	1.90167	29.56	1.80531	17.464	2.28766	35.782
2.19834	40.135	1.90415	29.823	1.8079	17.628	2.28969	36.084
2.20047	40.453	1.90662	30.097	1.81049	17.796	2.29171	36.388
2.20259	40.774	1.9091	30.378	1.81308	17.957	2.29373	36.692
2.20472	41.103	1.91157	30.652	1.81566	18.101	2.29575	36.995
2.20684	41.439	1.91403	30.918	1.81824	18.237	2.29776	37.295
2.20896	41.779	1.91649	31.174	1.82082	18.369	2.29977	37.597
2.21107	42.123	1.91895	31.43	1.82339	18.51	2.30178	37.903
2.21319	42.463	1.92141	31.697	1.82596	18.672	2.30379	38.215
2.2153	42.8	1.92387	31.972	1.82853	18.847	2.3058	38.533
2.21741	43.134	1.92632	32.25	1.83109	19.036	2.3078	38.855
2.21951	43.467	1.92877	32.532	1.83365	19.225	2.3098	39.178
2.22162	43.801	1.93121	32.809	1.83621	19.41	2.3118	39.499
2.22372	44.141	1.93365	33.072	1.83877	19.583	2.3138	39.816
2.22582	44.486	1.93609	33.326	1.84132	19.752	2.31579	40.129
2.22791	44.834	1.93853	33.58	1.84387	19.917	2.31779	40.442
2.23001	45.183	1.94097	33.839	1.84641	20.099	2.31977	40.758
2.2321	45.53	1.9434	34.104	1.84896	20.291	2.32176	41.079
2.23419	45.874	1.94583	34.388	1.8515	20.495	2.32375	41.406
2.23628	46.217	1.94825	34.675	1.85403	20.701	2.32573	41.735
2.23836	46.563	1.95067	34.969	1.85657	20.889	2.32771	42.064
2.24044	46.914	1.95309	35.254	1.8591	21.061	2.32969	42.391
2.24252	47.271	1.95551	35.533	1.86163	21.215	2.33166	42.716
2.2446	47.635	1.95792	35.806	1.86415	21.366	2.33364	43.04
2.24667	48.005	1.96034	36.086	1.86667	21.526	2.33561	43.367
2.24875	48.374	1.96274	36.38	1.86919	21.699	2.33758	43.7
2.25082	48.741	1.96515	36.685	1.87171	21.89	2.33954	44.037
2.25288	49.105	1.96755	37.001	1.87422	22.089	2.34151	44.38
2.25495	49.468	1.96995	37.318	1.87673	22.286	2.34347	44.726
2.25701	49.835	1.97235	37.628	1.87924	22.473	2.34543	45.07
2.25907	50.207	1.97474	37.926	1.88174	22.648	2.34739	45.412
2.26113	50.583	1.97713	38.207	1.88425	22.819	2.34934	45.752
2.26318	50.962	1.97952	38.482	1.88674	22.995	2.3513	46.091
2.26524	51.338	1.98191	38.761	1.88924	23.193	2.35325	46.433
2.26729	51.713	1.98429	39.054	1.89173	23.409	2.3552	46.779
2.26934	52.083	1.98667	39.358	1.89422	23.635	2.35714	47.129
2.27138	52.453	1.98905	39.673	1.89671	23.865	2.35909	47.479
2.27342	52.823	1.99142	39.989	1.89919	24.082	2.36103	47.83
2.27547	53.199	1.9938	40.292	1.90167	24.283	2.36297	48.178
2.2775	53.58	1.99616	40.588	1.90415	24.461	2.36491	48.523
2.27954	53.968	1.99853	40.878	1.90662	24.636	2.36684	48.867
2.28157	54.359	2.00089	41.169	1.9091	24.811	2.36877	49.213
2.28361	54.75	2.00325	41.475	1.91157	25.005	2.37071	49.564
2.28564	55.139	2.00561	41.801	1.91403	25.211	2.37263	49.918
2.28766	55.527	2.00797	42.139	1.91649	25.428	2.37456	50.278
2.28969	55.915	2.01032	42.488	1.91895	25.644	2.37648	50.64
2.29171	56.306	2.01267	42.831	1.92141	25.848	2.37841	51.001
2.29373	56.702	2.01502	43.161	1.92387	26.039	2.38033	51.36
2.29575	57.105	2.01736	43.481	1.92632	26.222	2.38224	51.718
2.29776	57.509	2.0197	43.791	1.92877	26.404	2.38416	52.076
2.29977	57.913	2.02204	44.105	1.93121	26.606	2.38607	52.437
2.30178	58.314	2.02437	44.427	1.93365	26.834	2.38798	52.803
2.30379	58.708	2.02671	44.761	1.93609	27.076	2.38989	53.174
2.3058	59.099	2.02904	45.102	1.93853	27.328	2.3918	53.547
2.3078	59.492	2.03136	45.44	1.94097	27.572	2.3937	53.917
2.3098	59.888	2.03369	45.775	1.9434	27.802	2.3956	54.282
2.3118	60.29	2.03601	46.094	1.94583	28.019	2.3975	54.644
2.3138	60.697	2.03833	46.406	1.94825	28.228	2.3994	55.005
2.31579	61.107	2.04065	46.715	1.95067	28.438	2.4013	55.366
2.31779	61.516	2.04296	47.036	1.95309	28.661	2.40319	55.731
2.31977	61.92	2.04527	47.371	1.95551	28.894	2.40508	56.102
2.32176	62.323	2.04758	47.721	1.95792	29.132	2.40697	56.476
2.32375	62.725	2.04988	48.079	1.96034	29.37	2.40886	56.852
2.32573	63.13	2.05219	48.438	1.96274	29.596	2.41074	57.225
2.32771	63.543	2.05449	48.791	1.96515	29.808	2.41262	57.595
2.32969	63.963	2.05679	49.137	1.96755	30.007	2.4145	57.965
2.33166	64.385	2.05908	49.477	1.96995	30.206	2.41638	58.335
2.33364	64.809	2.06137	49.818	1.97235	30.42	2.41826	58.71
2.33561	65.23	2.06366	50.17	1.97474	30.652	2.42013	59.089
2.33758	65.645	2.06595	50.529	1.97713	30.899	2.422	59.474
2.33954	66.055	2.06823	50.894	1.97952	31.16	2.42387	59.86
2.34151	66.466	2.07051	51.255	1.98191	31.416	2.42574	60.246
2.34347	66.878	2.07279	51.607	1.98429	31.665	2.42761	60.629
2.34543	67.296	2.07507	51.944	1.98667	31.899	2.42947	61.007
2.34739	67.718	2.07734	52.276	1.98905	32.126	2.43133	61.382
2.34934	68.14	2.07961	52.604	1.99142	32.362	2.43319	61.757
2.3513	68.563	2.08188	52.944	1.9938	32.617	2.43505	62.134
2.35325	68.981	2.08414	53.299	1.99616	32.881	2.4369	62.517
2.3552	69.397	2.08641	53.666	1.99853	33.156	2.43875	62.903
2.35714	69.809	2.08867	54.037	2.00089	33.421	2.4406	63.289
2.35909	70.225	2.09092	54.409	2.00325	33.674	2.44245	63.673
2.36103	70.645	2.09318	54.771	2.00561	33.908	2.4443	64.054
2.36297	71.073	2.09543	55.126	2.00797	34.13	2.44614	64.431
2.36491	71.505	2.09768	55.479	2.01032	34.346	2.44798	64.806
2.36684	71.94	2.09993	55.839	2.01267	34.578	2.44982	65.186
2.36877	72.373	2.10217	56.212	2.01502	34.824	2.45166	65.57
2.37071	72.801	2.10441	56.599	2.01736	35.079	2.4535	65.96
2.37263	73.224	2.10665	56.991	2.0197	35.345	2.45533	66.353
2.37456	73.647	2.10889	57.384	2.02204	35.606	2.45716	66.746
2.37648	74.073	2.11112	57.763	2.02437	35.854	2.45899	67.137
2.37841	74.504	2.11335	58.129	2.02671	36.089	2.46082	67.523
2.38033	74.937	2.11558	58.476	2.02904	36.324	2.46265	67.907
2.38224	75.371	2.1178	58.821	2.03136	36.573	2.46447	68.291
2.38416	75.801	2.12003	59.174	2.03369	36.847	2.46629	68.679
2.38607	76.224	2.12225	59.538	2.03601	37.135	2.46811	69.069
2.38798	76.643	2.12446	59.911	2.03833	37.438	2.46993	69.462
2.38989	77.059	2.12668	60.296	2.04065	37.732	2.47174	69.853
2.3918	77.477	2.12889	60.674	2.04296	38.018	2.47355	70.243
2.3937	77.899	2.1311	61.041	2.04527	38.285	2.47536	70.627
2.3956	78.327	2.13331	61.399	2.04758	38.529	2.47717	71.008
2.3975	78.758	2.13551	61.749	2.04988	38.769	2.47898	71.386
2.3994	79.189	2.13772	62.104	2.05219	39.019	2.48078	71.765
2.4013	79.62	2.13992	62.479	2.05449	39.288	2.48259	72.15
2.40319	80.045	2.14211	62.873	2.05679	39.572	2.48439	72.539
2.40508	80.468	2.14431	63.275	2.05908	39.857	2.48619	72.929
2.40697	80.891	2.1465	63.682	2.06137	40.143	2.48798	73.32
2.40886	81.316	2.14869	64.082	2.06366	40.41	2.48978	73.709
2.41074	81.746	2.15087	64.468	2.06595	40.658	2.49157	74.093
2.41262	82.182	2.15306	64.84	2.06823	40.902	2.49336	74.476
2.4145	82.617	2.15524	65.201	2.07051	41.156	2.49515	74.859
2.41638	83.048	2.15742	65.571	2.07279	41.426	2.49693	75.246
2.41826	83.473	2.1596	65.948	2.07507	41.724	2.49872	75.636
2.42013	83.89	2.16177	66.335	2.07734	42.033	2.5005	76.03
2.422	84.303	2.16394	66.725	2.07961	42.352	2.50228	76.422
2.42387	84.716	2.16611	67.113	2.08188	42.658	2.50406	76.81
2.42574	85.134	2.16828	67.487	2.08414	42.944	2.50584	77.192
2.42761	85.557	2.17044	67.85	2.08641	43.217	2.50761	77.569
2.42947	85.982	2.1726	68.202	2.08867	43.486	2.50938	77.942
2.43133	86.407	2.17476	68.555	2.09092	43.76	2.51115	78.318
2.43319	86.828	2.17692	68.924	2.09318	44.044	2.51292	78.698
2.43505	87.243	2.17907	69.305	2.09543	44.343	2.51469	79.08
2.4369	87.653	2.18122	69.702	2.09768	44.643	2.51645	79.464
2.43875	88.064	2.18337	70.104	2.09993	44.934	2.51821	79.847
2.4406	88.478	2.18552	70.499	2.10217	45.211	2.51997	80.228
2.44245	88.898	2.18766	70.887	2.10441	45.474	2.52173	80.602
2.4443	89.325	2.1898	71.265	2.10665	45.728	2.52349	80.974
2.44614	89.75	2.19194	71.639	2.10889	45.992	2.52524	81.347
2.44798	90.175	2.19407	72.022	2.11112	46.271	2.52699	81.723
2.44982	90.593	2.19621	72.413	2.11335	46.566	2.52874	82.106
2.45166	91.003	2.19834	72.813	2.11558	46.876	2.53049	82.494
2.4535	91.409	2.20047	73.217	2.1178	47.196	2.53224	82.879
2.45533	91.811	2.20259	73.611	2.12003	47.507	2.53398	83.263
2.45716	92.218	2.20472	73.99	2.12225	47.809	2.53573	83.64
2.45899	92.626	2.20684	74.359	2.12446	48.097	2.53747	84.011
2.46082	93.037	2.20896	74.716	2.12668	48.385	2.5392	84.377
2.46265	93.447	2.21107	75.074	2.12889	48.684	2.54094	84.743
2.46447	93.853	2.21319	75.445	2.1311	48.999	2.54268	85.112
2.46629	94.253	2.2153	75.824	2.13331	49.329	2.54441	85.483
2.46811	94.645	2.21741	76.219	2.13551	49.659	2.54614	85.857
2.46993	95.036	2.21951	76.616	2.13772	49.976	2.54787	86.229
2.47174	95.43	2.22162	77.009	2.13992	50.273	2.54959	86.597
2.47355	95.828	2.22372	77.387	2.14211	50.546	2.55132	86.958
2.47536	96.23	2.22582	77.758	2.14431	50.81	2.55304	87.315
2.47717	96.635	2.22791	78.13	2.1465	51.074	2.55476	87.672
2.47898	97.039	2.23001	78.515	2.14869	51.359	2.55648	88.031
2.48078	97.438	2.2321	78.908	2.15087	51.659	2.5582	88.395
2.48259	97.829	2.23419	79.31	2.15306	51.97	2.55991	88.762
2.48439	98.216	2.23628	79.72	2.15524	52.286	2.56163	89.131
2.48619	98.601	2.23836	80.123	2.15742	52.593	2.56334	89.496
2.48798	98.99	2.24044	80.512	2.1596	52.886	2.56505	89.858
2.48978	99.38	2.24252	80.878	2.16177	53.164	2.56676	90.213
2.49157	99.772	2.2446	81.228	2.16394	53.453	2.56846	90.566
2.49336	100.16	2.24667	81.575	2.16611	53.753	2.57017	90.919
2.49515	100.542	2.24875	81.931	2.16828	54.078	2.57187	91.275
2.49693	100.917	2.25082	82.304	2.17044	54.42	2.57357	91.631
2.49872	101.285	2.25288	82.681	2.1726	54.767	2.57527	91.988
2.5005	101.65	2.25495	83.063	2.17476	55.104	2.57696	92.342
2.50228	102.015	2.25701	83.434	2.17692	55.427	2.57866	92.69
2.50406	102.383	2.25907	83.793	2.17907	55.726	2.58035	93.031
2.50584	102.757	2.26113	84.137	2.18122	56.01	2.58204	93.368
2.50761	103.13	2.26318	84.483	2.18337	56.289	2.58373	93.702
2.50938	103.501	2.26524	84.832	2.18552	56.579	2.58541	94.039
2.51115	103.868	2.26729	85.202	2.18766	56.885	2.5871	94.379
2.51292	104.229	2.26934	85.59	2.1898	57.207	2.58878	94.723
2.51469	104.586	2.27138	85.985	2.19194	57.535	2.59046	95.067
2.51645	104.94	2.27342	86.378	2.19407	57.848	2.59214	95.408
2.51821	105.299	2.27547	86.755	2.19621	58.146	2.59382	95.744
2.51997	105.659	2.2775	87.117	2.19834	58.424	2.59549	96.077
2.52173	106.022	2.27954	87.468	2.20047	58.698	2.59717	96.406
2.52349	106.384	2.28157	87.811	2.20259	58.988	2.59884	96.736
2.52524	106.738	2.28361	88.159	2.20472	59.299	2.60051	97.068
2.52699	107.084	2.28564	88.52	2.20684	59.631	2.60218	97.404
2.52874	107.419	2.28766	88.881	2.20896	59.979	2.60384	97.738
2.53049	107.751	2.28969	89.248	2.21107	60.328	2.60551	98.07
2.53224	108.081	2.29171	89.606	2.21319	60.663	2.60717	98.396
2.53398	108.415	2.29373	89.946	2.2153	60.982	2.60883	98.713
2.53573	108.752	2.29575	90.273	2.21741	61.287	2.61049	99.024
2.53747	109.089	2.29776	90.589	2.21951	61.587	2.61215	99.334
2.5392	109.423	2.29977	90.914	2.22162	61.898	2.6138	99.644
2.54094	109.748	2.30178	91.248	2.22372	62.214	2.61545	99.958
2.54268	110.067	2.30379	91.599	2.22582	62.548	2.61711	100.273
2.54441	110.381	2.3058	91.958	2.22791	62.876	2.61876	100.588
2.54614	110.692	2.3078	92.322	2.23001	63.195	2.6204	100.901
2.54787	111.009	2.3098	92.675	2.2321	63.493	2.62205	101.206
2.54959	111.331	2.3118	93.02	2.23419	63.777	2.62369	101.505
2.55132	111.654	2.3138	93.349	2.23628	64.05	2.62534	101.8
2.55304	111.977	2.31579	93.679	2.23836	64.335	2.62698	102.099
2.55476	112.294	2.31779	94.014	2.24044	64.636	2.62861	102.399
2.55648	112.601	2.31977	94.357	2.24252	64.958	2.63025	102.705
2.5582	112.9	2.32176	94.71	2.2446	65.292	2.63189	103.011
2.55991	113.192	2.32375	95.063	2.24667	65.626	2.63352	103.315
2.56163	113.482	2.32573	95.396	2.24875	65.951	2.63515	103.612
2.56334	113.774	2.32771	95.709	2.25082	66.265	2.63678	103.901
2.56505	114.068	2.32969	96.011	2.25288	66.575	2.63841	104.184
2.56676	114.36	2.33166	96.3	2.25495	66.88	2.64003	104.463
2.56846	114.649	2.33364	96.59	2.25701	67.202	2.64166	104.742
2.57017	114.929	2.33561	96.893	2.25907	67.541	2.64328	105.022
2.57187	115.202	2.33758	97.204	2.26113	67.885	2.6449	105.304
2.57357	115.468	2.33954	97.525	2.26318	68.235	2.64652	105.587
2.57527	115.73	2.34151	97.846	2.26524	68.56	2.64814	105.866
2.57696	115.996	2.34347	98.151	2.26729	68.863	2.64975	106.138
2.57866	116.266	2.34543	98.445	2.26934	69.152	2.65137	106.402
2.58035	116.538	2.34739	98.726	2.27138	69.425	2.65298	106.663
2.58204	116.81	2.34934	99.016	2.27342	69.709	2.65459	106.924
2.58373	117.078	2.3513	99.314	2.27547	70.004	2.6562	107.186
2.58541	117.338	2.35325	99.627	2.2775	70.321	2.6578	107.453
2.5871	117.589	2.3552	99.947	2.27954	70.65	2.65941	107.722
2.58878	117.835	2.35714	100.273	2.28157	70.974	2.66101	107.99
2.59046	118.08	2.35909	100.583	2.28361	71.288	2.66261	108.254
2.59214	118.327	2.36103	100.876	2.28564	71.581	2.66421	108.51
2.59382	118.574	2.36297	101.144	2.28766	71.869	2.66581	108.76
2.59549	118.821	2.36491	101.401	2.28969	72.163	2.66741	109.005
2.59717	119.062	2.36684	101.657	2.29171	72.474	2.669	109.251
2.59884	119.296	2.36877	101.923	2.29373	72.813	2.67059	109.501
2.60051	119.518	2.37071	102.206	2.29575	73.163	2.67218	109.75
2.60218	119.734	2.37263	102.493	2.29776	73.519	2.67377	109.999
2.60384	119.946	2.37456	102.773	2.29977	73.86	2.67536	110.24
2.60551	120.159	2.37648	103.045	2.30178	74.179	2.67694	110.474
2.60717	120.374	2.37841	103.296	2.30379	74.478	2.67853	110.699
2.60883	120.591	2.38033	103.534	2.3058	74.76	2.68011	110.92
2.61049	120.807	2.38224	103.764	2.3078	75.038	2.68169	111.139
2.61215	121.017	2.38416	104.012	2.3098	75.338	2.68327	111.359
2.6138	121.22	2.38607	104.273	2.3118	75.65	2.68485	111.583
2.61545	121.415	2.38798	104.547	2.3138	75.973	2.68642	111.809
2.61711	121.606	2.38989	104.831	2.31579	76.291	2.68799	112.033
2.61876	121.798	2.3918	105.11	2.31779	76.594	2.68957	112.252
2.6204	121.992	2.3937	105.369	2.31977	76.87	2.69114	112.466
2.62205	122.187	2.3956	105.606	2.32176	77.135	2.6927	112.674
2.62369	122.381	2.3975	105.831	2.32375	77.4	2.69427	112.88
2.62534	122.572	2.3994	106.056	2.32573	77.683	2.69584	113.086
2.62698	122.754	2.4013	106.286	2.32771	77.994	2.6974	113.294
2.62861	122.925	2.40319	106.521	2.32969	78.322	2.69896	113.504
2.63025	123.084	2.40508	106.764	2.33166	78.667	2.70052	113.713
2.63189	123.241	2.40697	106.999	2.33364	79.002	2.70208	113.917
2.63352	123.397	2.40886	107.222	2.33561	79.315	2.70363	114.111
2.63515	123.556	2.41074	107.423	2.33758	79.618	2.70519	114.297
2.63678	123.714	2.41262	107.608	2.33954	79.904	2.70674	114.476
2.63841	123.871	2.4145	107.788	2.34151	80.192	2.70829	114.652
2.64003	124.023	2.41638	107.977	2.34347	80.49	2.70984	114.83
2.64166	124.165	2.41826	108.183	2.34543	80.795	2.71139	115.012
2.64328	124.3	2.42013	108.395	2.34739	81.112	2.71294	115.195
2.6449	124.43	2.422	108.615	2.34934	81.418	2.71448	115.376
2.64652	124.561	2.42387	108.832	2.3513	81.714	2.71602	115.552
2.64814	124.695	2.42574	109.036	2.35325	81.988	2.71757	115.721
2.64975	124.832	2.42761	109.226	2.3552	82.239	2.71911	115.882
2.65137	124.971	2.42947	109.404	2.35714	82.492	2.72064	116.042
2.65298	125.105	2.43133	109.578	2.35909	82.761	2.72218	116.204
2.65459	125.231	2.43319	109.769	2.36103	83.048	2.72371	116.371
2.6562	125.346	2.43505	109.97	2.36297	83.347	2.72525	116.537
2.6578	125.453	2.4369	110.175	2.36491	83.658	2.72678	116.705
2.65941	125.553	2.43875	110.367	2.36684	83.969	2.72831	116.868
2.66101	125.653	2.4406	110.542	2.36877	84.258	2.72984	117.023
2.66261	125.753	2.44245	110.695	2.37071	84.536	2.73136	117.17
2.66421	125.855	2.4443	110.835	2.37263	84.815	2.73289	117.309
2.66581	125.955	2.44614	110.962	2.37456	85.089	2.73441	117.446
2.66741	126.048	2.44798	111.102	2.37648	85.386	2.73593	117.581
2.669	126.131	2.44982	111.251	2.37841	85.7	2.73745	117.718
2.67059	126.205	2.45166	111.409	2.38033	86.015	2.73897	117.855
2.67218	126.272	2.4535	111.572	2.38224	86.331	2.74049	117.991
2.67377	126.337	2.45533	111.726	2.38416	86.619	2.742	118.12
2.67536	126.406	2.45716	111.867	2.38607	86.884	2.74351	118.241
2.67694	126.478	2.45899	111.986	2.38798	87.127	2.74503	118.355
2.67853	126.552	2.46082	112.105	2.38989	87.359	2.74654	118.463
2.68011	126.625	2.46265	112.223	2.3918	87.609	2.74805	118.572
2.68169	126.692	2.46447	112.365	2.3937	87.87	2.74955	118.686
2.68327	126.748	2.46629	112.515	2.3956	88.15	2.75106	118.802
2.68485	126.796	2.46811	112.675	2.3975	88.435	2.75256	118.922
2.68642	126.839	2.46993	112.83	2.3994	88.71	2.75406	119.038
2.68799	126.883	2.47174	112.972	2.4013	88.967	2.75556	119.147
2.68957	126.928	2.47355	113.087	2.40319	89.202	2.75706	119.248
2.69114	126.973	2.47536	113.185	2.40508	89.438	2.75856	119.342
2.6927	127.016	2.47717	113.268	2.40697	89.679	2.76005	119.434
2.69427	127.053	2.47898	113.356	2.40886	89.95	2.76155	119.525
2.69584	127.076	2.48078	113.458	2.41074	90.245	2.76304	119.62
2.6974	127.091	2.48259	113.564	2.41262	90.546	2.76453	119.713
2.69896	127.096	2.48439	113.675	2.4145	90.847	2.76602	119.803
2.70052	127.102	2.48619	113.777	2.41638	91.132	2.76751	119.886
2.70208	127.109	2.48798	113.86	2.41826	91.388	2.76899	119.96
2.70363	127.117	2.48978	113.926	2.42013	91.615	2.77048	120.029
2.70519	127.129	2.49157	113.978	2.422	91.831	2.77196	120.092
2.70674	127.136	2.49336	114.029	2.42387	92.053	2.77344	120.156
2.70829	127.137	2.49515	114.09	2.42574	92.288	2.77492	120.221
2.70984	127.129	2.49693	114.169	2.42761	92.534	2.7764	120.288
2.71139	127.115	2.49872	114.266	2.42947	92.798	2.77788	120.356
2.71294	127.099	2.5005	114.359	2.43133	93.046	2.77935	120.422
2.71448	127.085	2.50228	114.443	2.43319	93.276	2.78083	120.48
2.71602	127.074	2.50406	114.508	2.43505	93.482	2.7823	120.533
2.71757	127.064	2.50584	114.55	2.4369	93.678	2.78377	120.582
2.71911	127.053	2.50761	114.587	2.43875	93.879	2.78524	120.627
2.72064	127.036	2.50938	114.625	2.4406	94.105	2.7867	120.674
2.72218	127.008	2.51115	114.671	2.44245	94.36	2.78817	120.724
2.72371	126.967	2.51292	114.722	2.4443	94.634	2.78963	120.775
2.72525	126.917	2.51469	114.778	2.44614	94.908	2.7911	120.824
2.72678	126.863	2.51645	114.819	2.44798	95.171	2.79256	120.866
2.72831	126.81	2.51821	114.847	2.44982	95.41	2.79402	120.897
2.72984	126.762	2.51997	114.851	2.45166	95.626	2.79548	120.92
2.73136	126.714	2.52173	114.846	2.4535	95.837	2.79693	120.937
2.73289	126.663	2.52349	114.836	2.45533	96.053	2.79839	120.954
2.73441	126.603	2.52524	114.839	2.45716	96.276	2.79984	120.972
2.73593	126.533	2.52699	114.857	2.45899	96.518	2.80129	120.993
2.73745	126.456	2.52874	114.888	2.46082	96.753	2.80274	121.014
2.73897	126.374	2.53049	114.915	2.46265	96.977	2.80419	121.032
2.74049	126.293	2.53224	114.937	2.46447	97.184	2.80564	121.041
2.742	126.219	2.53398	114.944	2.46629	97.361	2.80708	121.045
2.74351	126.151	2.53573	114.937	2.46811	97.526	2.80853	121.042
2.74503	126.081	2.53747	114.926	2.46993	97.685	2.80997	121.037
2.74654	126.006	2.5392	114.919	2.47174	97.868	2.81141	121.036
2.74805	125.922	2.54094	114.921	2.47355	98.064	2.81285	121.04
2.74955	125.826	2.54268	114.937	2.47536	98.284	2.81429	121.047
2.75106	125.722	2.54441	114.948	2.47717	98.499	2.81573	121.053
2.75256	125.615	2.54614	114.95	2.47898	98.708	2.81716	121.052
2.75406	125.508	2.54787	114.927	2.48078	98.893	2.8186	121.041
2.75556	125.403	2.54959	114.877	2.48259	99.072	2.82003	121.022
2.75706	125.3	2.55132	114.816	2.48439	99.245	2.82146	120.998
2.75856	125.194	2.55304	114.75	2.48619	99.425	2.82289	120.971
2.76005	125.081	2.55476	114.693	2.48798	99.629	2.82432	120.947
2.76155	124.957	2.55648	114.655	2.48978	99.845	2.82574	120.922
2.76304	124.826	2.5582	114.622	2.49157	100.063	2.82717	120.901
2.76453	124.689	2.55991	114.588	2.49336	100.268	2.82859	120.874
2.76602	124.553	2.56163	114.545	2.49515	100.443	2.83001	120.841
2.76751	124.42	2.56334	114.482	2.49693	100.587	2.83143	120.8
2.76899	124.291	2.56505	114.404	2.49872	100.719	2.83285	120.752
2.77048	124.165	2.56676	114.326	2.5005	100.846	2.83427	120.701
2.77196	124.034	2.56846	114.258	2.50228	100.997	2.83568	120.651
2.77344	123.898	2.57017	114.203	2.50406	101.161	2.8371	120.607
2.77492	123.752	2.57187	114.167	2.50584	101.343	2.83851	120.564
2.7764	123.599	2.57357	114.131	2.50761	101.519	2.83992	120.523
2.77788	123.443	2.57527	114.085	2.50938	101.677	2.84133	120.478
2.77935	123.289	2.57696	114.025	2.51115	101.811	2.84274	120.426
2.78083	123.137	2.57866	113.935	2.51292	101.932	2.84415	120.366
2.7823	122.988	2.58035	113.83	2.51469	102.048	2.84555	120.303
2.78377	122.835	2.58204	113.715	2.51645	102.182	2.84696	120.236
2.78524	122.672	2.58373	113.609	2.51821	102.34	2.84836	120.174
2.7867	122.499	2.58541	113.513	2.51997	102.524	2.84976	120.111
2.78817	122.316	2.5871	113.426	2.52173	102.721	2.85116	120.049
2.78963	122.129	2.58878	113.343	2.52349	102.899	2.85256	119.983
2.7911	121.941	2.59046	113.246	2.52524	103.059	2.85396	119.908
2.79256	121.758	2.59214	113.133	2.52699	103.188	2.85535	119.825
2.79402	121.578	2.59382	113	2.52874	103.304	2.85675	119.733
2.79548	121.4	2.59549	112.858	2.53049	103.408	2.85814	119.639
2.79693	121.219	2.59717	112.724	2.53224	103.525	2.85953	119.548
2.79839	121.028	2.59884	112.605	2.53398	103.654	2.86092	119.459
2.79984	120.829	2.60051	112.504	2.53573	103.802	2.86231	119.372
2.80129	120.625	2.60218	112.419	2.53747	103.944	2.86369	119.286
2.80274	120.421	2.60384	112.327	2.5392	104.074	2.86508	119.195
2.80419	120.222	2.60551	112.221	2.54094	104.179	2.86646	119.098
2.80564	120.026	2.60717	112.095	2.54268	104.258	2.86785	118.995
2.80708	119.833	2.60883	111.948	2.54441	104.331	2.86923	118.888
2.80853	119.638	2.61049	111.796	2.54614	104.411	2.87061	118.783
2.80997	119.435	2.61215	111.653	2.54787	104.509	2.87199	118.679
2.81141	119.223	2.6138	111.52	2.54959	104.639	2.87336	118.579
2.81285	118.997	2.61545	111.386	2.55132	104.776	2.87474	118.481
2.81429	118.765	2.61711	111.252	2.55304	104.919	2.87611	118.378
2.81573	118.534	2.61876	111.103	2.55476	105.043	2.87749	118.269
2.81716	118.306	2.6204	110.933	2.55648	105.148	2.87886	118.15
2.8186	118.083	2.62205	110.742	2.5582	105.235	2.88023	118.022
2.82003	117.862	2.62369	110.541	2.55991	105.314	2.8816	117.891
2.82146	117.636	2.62534	110.349	2.56163	105.413	2.88296	117.76
2.82289	117.401	2.62698	110.167	2.56334	105.525	2.88433	117.634
2.82432	117.16	2.62861	110.004	2.56505	105.637	2.88569	117.509
2.82574	116.911	2.63025	109.851	2.56676	105.749	2.88706	117.386
2.82717	116.661	2.63189	109.697	2.56846	105.842	2.88842	117.257
2.82859	116.414	2.63352	109.527	2.57017	105.903	2.88978	117.119
2.83001	116.174	2.63515	109.347	2.57187	105.944	2.89114	116.974
2.83143	115.94	2.63678	109.157	2.57357	105.973	2.89249	116.826
2.83285	115.706	2.63841	108.96	2.57527	106.001	2.89385	116.678
2.83427	115.464	2.64003	108.773	2.57696	106.062	2.8952	116.536
2.83568	115.214	2.64166	108.606	2.57866	106.135	2.89656	116.4
2.8371	114.955	2.64328	108.443	2.58035	106.221	2.89791	116.266
2.83851	114.692	2.6449	108.275	2.58204	106.308	2.89926	116.13
2.83992	114.425	2.64652	108.096	2.58373	106.375	2.90061	115.987
2.84133	114.162	2.64814	107.891	2.58541	106.422	2.90196	115.835
2.84274	113.902	2.64975	107.665	2.5871	106.463	2.9033	115.676
2.84415	113.642	2.65137	107.423	2.58878	106.51	2.90465	115.513
2.84555	113.377	2.65298	107.186	2.59046	106.571	2.90599	115.348
2.84696	113.105	2.65459	106.963	2.59214	106.657	2.90734	115.187
2.84836	112.824	2.6562	106.755	2.59382	106.743	2.90868	115.028
2.84976	112.535	2.6578	106.556	2.59549	106.836	2.91002	114.87
2.85116	112.245	2.65941	106.352	2.59717	106.909	2.91135	114.707
2.85256	111.96	2.66101	106.137	2.59884	106.95	2.91269	114.536
2.85396	111.679	2.66261	105.9	2.60051	106.951	2.91403	114.356
2.85535	111.404	2.66421	105.653	2.60218	106.939	2.91536	114.171
2.85675	111.129	2.66581	105.405	2.60384	106.933	2.91669	113.985
2.85814	110.851	2.66741	105.177	2.60551	106.947	2.91803	113.801
2.85953	110.566	2.669	104.963	2.60717	106.98	2.91936	113.626
2.86092	110.277	2.67059	104.77	2.60883	107.027	2.92069	113.451
2.86231	109.981	2.67218	104.581	2.61049	107.067	2.92201	113.28
2.86369	109.684	2.67377	104.376	2.61215	107.08	2.92334	113.103
2.86508	109.392	2.67536	104.145	2.6138	107.073	2.92467	112.918
2.86646	109.105	2.67694	103.892	2.61545	107.053	2.92599	112.727
2.86785	108.818	2.67853	103.618	2.61711	107.033	2.92731	112.533
2.86923	108.526	2.68011	103.348	2.61876	107.039	2.92863	112.34
2.87061	108.225	2.68169	103.083	2.6204	107.078	2.92995	112.151
2.87199	107.915	2.68327	102.837	2.62205	107.137	2.93127	111.966
2.87336	107.597	2.68485	102.602	2.62369	107.202	2.93259	111.778
2.87474	107.275	2.68642	102.36	2.62534	107.248	2.9339	111.586
2.87611	106.957	2.68799	102.103	2.62698	107.267	2.93522	111.387
2.87749	106.646	2.68957	101.823	2.62861	107.252	2.93653	111.179
2.87886	106.338	2.69114	101.533	2.63025	107.224	2.93784	110.965
2.88023	106.032	2.6927	101.236	2.63189	107.202	2.93915	110.75
2.8816	105.721	2.69427	100.949	2.63352	107.18	2.94046	110.54
2.88296	105.4	2.69584	100.687	2.63515	107.177	2.94177	110.335
2.88433	105.075	2.6974	100.446	2.63678	107.182	2.94308	110.132
2.88569	104.747	2.69896	100.214	2.63841	107.172	2.94438	109.929
2.88706	104.424	2.70052	99.982	2.64003	107.15	2.94569	109.721
2.88842	104.109	2.70208	99.734	2.64166	107.093	2.94699	109.505
2.88978	103.797	2.70363	99.463	2.64328	107.022	2.94829	109.286
2.89114	103.488	2.70519	99.181	2.6449	106.945	2.94959	109.065
2.89249	103.174	2.70674	98.904	2.64652	106.88	2.95089	108.847
2.89385	102.853	2.70829	98.631	2.64814	106.842	2.95219	108.633
2.8952	102.523	2.70984	98.363	2.64975	106.825	2.95349	108.426
2.89656	102.185	2.71139	98.105	2.65137	106.82	2.95478	108.218
2.89791	101.841	2.71294	97.835	2.65298	106.809	2.95607	108.005
2.89926	101.5	2.71448	97.554	2.65459	106.777	2.95737	107.782
2.90061	101.165	2.71602	97.257	2.6562	106.718	2.95866	107.552
2.90196	100.835	2.71757	96.937	2.6578	106.651	2.95995	107.314
2.9033	100.507	2.71911	96.616	2.65941	106.591	2.96124	107.073
2.90465	100.175	2.72064	96.305	2.66101	106.544	2.96252	106.837
2.90599	99.832	2.72218	96.01	2.66261	106.511	2.96381	106.606
2.90734	99.485	2.72371	95.74	2.66421	106.485	2.9651	106.377
2.90868	99.132	2.72525	95.48	2.66581	106.444	2.96638	106.15
2.91002	98.781	2.72678	95.204	2.66741	106.376	2.96766	105.916
2.91135	98.437	2.72831	94.921	2.669	106.28	2.96894	105.675
2.91269	98.104	2.72984	94.621	2.67059	106.17	2.97022	105.428
2.91403	97.777	2.73136	94.31	2.67218	106.052	2.9715	105.177
2.91536	97.449	2.73289	94.009	2.67377	105.948	2.97278	104.931
2.91669	97.116	2.73441	93.723	2.67536	105.864	2.97406	104.693
2.91803	96.772	2.73593	93.453	2.67694	105.801	2.97533	104.461
2.91936	96.423	2.73745	93.193	2.67853	105.737	2.97661	104.23
2.92069	96.073	2.73897	92.926	2.68011	105.673	2.97788	103.997
2.92201	95.724	2.74049	92.643	2.68169	105.581	2.97915	103.756
2.92334	95.379	2.742	92.326	2.68327	105.481	2.98042	103.509
2.92467	95.039	2.74351	91.992	2.68485	105.368	2.98169	103.255
2.92599	94.698	2.74503	91.652	2.68642	105.274	2.98296	102.998
2.92731	94.354	2.74654	91.328	2.68799	105.202	2.98422	102.744
2.92863	93.999	2.74805	91.013	2.68957	105.149	2.98549	102.493
2.92995	93.637	2.74955	90.72	2.69114	105.111	2.98675	102.245
2.93127	93.271	2.75106	90.425	2.6927	105.058	2.98801	101.996
2.93259	92.909	2.75256	90.13	2.69427	104.984	2.98928	101.741
2.9339	92.551	2.75406	89.812	2.69584	104.875	2.99054	101.48
2.93522	92.2	2.75556	89.477	2.6974	104.73	2.99179	101.213
2.93653	91.854	2.75706	89.136	2.69896	104.578	2.99305	100.942
2.93784	91.51	2.75856	88.81	2.70052	104.432	2.99431	100.674
2.93915	91.16	2.76005	88.5	2.70208	104.321	2.99557	100.41
2.94046	90.806	2.76155	88.216	2.70363	104.217	2.99682	100.153
2.94177	90.446	2.76304	87.943	2.70519	104.126	2.99807	99.901
2.94308	90.088	2.76453	87.668	2.70674	104.02	2.99932	99.646
2.94438	89.731	2.76602	87.383	2.70829	103.887	3.00057	99.389
2.94569	89.382	2.76751	87.068	2.70984	103.731	3.00182	99.125
2.94699	89.036	2.76899	86.731	2.71139	103.561	3.00307	98.856
2.94829	88.691	2.77048	86.382	2.71294	103.405	3.00432	98.588
2.94959	88.341	2.77196	86.038	2.71448	103.276	3.00557	98.323
2.95089	87.98	2.77344	85.71	2.71602	103.182	3.00681	98.062
2.95219	87.613	2.77492	85.397	2.71757	103.109	3.00805	97.802
2.95349	87.242	2.7764	85.094	2.71911	103.029	3.0093	97.542
2.95478	86.872	2.77788	84.78	2.72064	102.934	3.01054	97.274
2.95607	86.507	2.77935	84.448	2.72218	102.804	3.01178	96.998
2.95737	86.148	2.78083	84.093	2.72371	102.651	3.01302	96.716
2.95866	85.796	2.7823	83.732	2.72525	102.477	3.01425	96.43
2.95995	85.444	2.78377	83.37	2.72678	102.316	3.01549	96.147
2.96124	85.084	2.78524	83.029	2.72831	102.169	3.01673	95.868
2.96252	84.72	2.7867	82.709	2.72984	102.036	3.01796	95.594
2.96381	84.35	2.78817	82.411	2.73136	101.91	3.01919	95.323
2.9651	83.983	2.78963	82.124	2.73289	101.768	3.02042	95.052
2.96638	83.62	2.7911	81.824	2.73441	101.598	3.02165	94.776
2.96766	83.27	2.79256	81.507	2.73593	101.398	3.02288	94.494
2.96894	82.924	2.79402	81.173	2.73745	101.191	3.02411	94.207
2.97022	82.583	2.79548	80.832	2.73897	100.983	3.02534	93.924
2.9715	82.236	2.79693	80.495	2.74049	100.796	3.02657	93.645
2.97278	81.881	2.79839	80.169	2.742	100.637	3.02779	93.373
2.97406	81.518	2.79984	79.86	2.74351	100.499	3.02901	93.106
2.97533	81.149	2.80129	79.543	2.74503	100.369	3.03024	92.84
2.97661	80.777	2.80274	79.226	2.74654	100.223	3.03146	92.568
2.97788	80.411	2.80419	78.886	2.74805	100.062	3.03268	92.289
2.97915	80.05	2.80564	78.522	2.74955	99.879	3.0339	92.001
2.98042	79.696	2.80708	78.151	2.75106	99.696	3.03512	91.707
2.98169	79.342	2.80853	77.774	2.75256	99.519	3.03633	91.413
2.98296	78.981	2.80997	77.419	2.75406	99.363	3.03755	91.125
2.98422	78.613	2.81141	77.086	2.75556	99.222	3.03876	90.841
2.98549	78.237	2.81285	76.763	2.75706	99.08	3.03998	90.561
2.98675	77.861	2.81429	76.45	2.75856	98.916	3.04119	90.28
2.98801	77.492	2.81573	76.126	2.76005	98.714	3.0424	89.992
2.98928	77.132	2.81716	75.789	2.76155	98.498	3.04361	89.698
2.99054	76.783	2.8186	75.446	2.76304	98.251	3.04482	89.4
2.99179	76.439	2.82003	75.096	2.76453	98.019	3.04603	89.099
2.99305	76.095	2.82146	74.757	2.76602	97.8	3.04723	88.807
2.99431	75.742	2.82289	74.44	2.76751	97.61	3.04844	88.524
2.99557	75.384	2.82432	74.139	2.76899	97.435	3.04964	88.247
2.99682	75.023	2.82574	73.849	2.77048	97.259	3.05085	87.972
2.99807	74.661	2.82717	73.541	2.77196	97.067	3.05205	87.695
2.99932	74.303	2.82859	73.209	2.77344	96.86	3.05325	87.411
3.00057	73.952	2.83001	72.848	2.77492	96.631	3.05445	87.119
3.00182	73.606	2.83143	72.474	2.7764	96.401	3.05565	86.824
3.00307	73.256	2.83285	72.099	2.77788	96.2	3.05685	86.53
3.00432	72.903	2.83427	71.741	2.77935	96.027	3.05804	86.239
3.00557	72.541	2.83568	71.399	2.78083	95.877	3.05924	85.953
3.00681	72.173	2.8371	71.08	2.7823	95.726	3.06043	85.669
3.00805	71.803	2.83851	70.76	2.78377	95.567	3.06163	85.383
3.0093	71.438	2.83992	70.433	2.78524	95.371	3.06282	85.092
3.01054	71.081	2.84133	70.088	2.7867	95.137	3.06401	84.792
3.01178	70.732	2.84274	69.725	2.78817	94.879	3.0652	84.488
3.01302	70.387	2.84415	69.355	2.78963	94.621	3.06639	84.183
3.01425	70.044	2.84555	69.007	2.7911	94.377	3.06758	83.881
3.01549	69.695	2.84696	68.682	2.79256	94.155	3.06876	83.588
3.01673	69.341	2.84836	68.386	2.79402	93.955	3.06995	83.3
3.01796	68.984	2.84976	68.1	2.79548	93.754	3.07113	83.015
3.01919	68.629	2.85116	67.808	2.79693	93.538	3.07232	82.727
3.02042	68.281	2.85256	67.497	2.79839	93.291	3.0735	82.437
3.02165	67.942	2.85396	67.162	2.79984	93.028	3.07468	82.14
3.02288	67.609	2.85535	66.815	2.80129	92.75	3.07586	81.841
3.02411	67.277	2.85675	66.455	2.80274	92.493	3.07704	81.545
3.02534	66.936	2.85814	66.106	2.80419	92.266	3.07822	81.255
3.02657	66.587	2.85953	65.78	2.80564	92.076	3.07939	80.969
3.02779	66.228	2.86092	65.471	2.80708	91.9	3.08057	80.686
3.02901	65.866	2.86231	65.161	2.80853	91.725	3.08175	80.401
3.03024	65.51	2.86369	64.838	2.80997	91.518	3.08292	80.109
3.03146	65.163	2.86508	64.497	2.81141	91.28	3.08409	79.809
3.03268	64.824	2.86646	64.131	2.81285	91.026	3.08526	79.503
3.0339	64.488	2.86785	63.759	2.81429	90.757	3.08643	79.196
3.03512	64.152	2.86923	63.398	2.81573	90.502	3.0876	78.894
3.03633	63.813	2.87061	63.065	2.81716	90.269	3.08877	78.599
3.03755	63.464	2.87199	62.756	2.8186	90.043	3.08994	78.311
3.03876	63.114	2.87336	62.469	2.82003	89.825	3.09111	78.025
3.03998	62.768	2.87474	62.188	2.82146	89.59	3.09227	77.737
3.04119	62.43	2.87611	61.894	2.82289	89.324	3.09344	77.442
3.0424	62.106	2.87749	61.581	2.82432	89.035	3.0946	77.142
3.04361	61.787	2.87886	61.25	2.82574	88.737	3.09576	76.839
3.04482	61.468	2.88023	60.924	2.82717	88.445	3.09692	76.541
3.04603	61.148	2.8816	60.604	2.82859	88.184	3.09808	76.251
3.04723	60.816	2.88296	60.306	2.83001	87.953	3.09924	75.969
3.04844	60.479	2.88433	60.014	2.83143	87.737	3.1004	75.693
3.04964	60.136	2.88569	59.715	2.83285	87.512	3.10156	75.414
3.05085	59.795	2.88706	59.403	2.83427	87.279	3.10271	75.128
3.05205	59.46	2.88842	59.073	2.83568	87.015	3.10387	74.835
3.05325	59.133	2.88978	58.718	2.8371	86.742	3.10502	74.533
3.05445	58.813	2.89114	58.356	2.83851	86.469	3.10618	74.232
3.05565	58.492	2.89249	58.005	2.83992	86.21	3.10733	73.932
3.05685	58.164	2.89385	57.671	2.84133	85.974	3.10848	73.64
3.05804	57.83	2.8952	57.361	2.84274	85.76	3.10963	73.352
3.05924	57.488	2.89656	57.068	2.84415	85.538	3.11078	73.067
3.06043	57.151	2.89791	56.769	2.84555	85.292	3.11193	72.778
3.06163	56.819	2.89926	56.462	2.84696	85.007	3.11307	72.485
3.06282	56.499	2.90061	56.143	2.84836	84.705	3.11422	72.184
3.06401	56.189	2.90196	55.817	2.84976	84.387	3.11536	71.879
3.0652	55.886	2.9033	55.497	2.85116	84.084	3.11651	71.577
3.06639	55.582	2.90465	55.194	2.85256	83.803	3.11765	71.283
3.06758	55.27	2.90599	54.92	2.85396	83.545	3.11879	70.999
3.06876	54.953	2.90734	54.659	2.85535	83.302	3.11993	70.723
3.06995	54.631	2.90868	54.402	2.85675	83.059	3.12107	70.447
3.07113	54.313	2.91002	54.121	2.85814	82.783	3.12221	70.169
3.07232	53.998	2.91135	53.821	2.85953	82.492	3.12335	69.882
3.0735	53.693	2.91269	53.489	2.86092	82.191	3.12449	69.591
3.07468	53.389	2.91403	53.151	2.86231	81.89	3.12562	69.297
3.07586	53.084	2.91536	52.811	2.86369	81.627	3.12676	69.006
3.07704	52.774	2.91669	52.502	2.86508	81.395	3.12789	68.72
3.07822	52.455	2.91803	52.204	2.86646	81.171	3.12902	68.44
3.07939	52.132	2.91936	51.93	2.86785	80.961	3.13016	68.16
3.08057	51.81	2.92069	51.643	2.86923	80.728	3.13129	67.876
3.08175	51.496	2.92201	51.344	2.87061	80.462	3.13242	67.584
3.08292	51.194	2.92334	51.019	2.87199	80.164	3.13355	67.286
3.08409	50.897	2.92467	50.686	2.87336	79.841	3.13467	66.985
3.08526	50.606	2.92599	50.354	2.87474	79.525	3.1358	66.683
3.08643	50.31	2.92731	50.045	2.87611	79.241	3.13693	66.391
3.0876	50.013	2.92863	49.766	2.87749	78.979	3.13805	66.106
3.08877	49.711	2.92995	49.518	2.87886	78.725	3.13918	65.829
3.08994	49.408	2.93127	49.276	2.88023	78.47	3.1403	65.552
3.09111	49.112	2.93259	49.026	2.8816	78.191	3.14142	65.272
3.09227	48.822	2.9339	48.752	2.88296	77.879	3.14254	64.988
3.09344	48.541	2.93522	48.458	2.88433	77.55	3.14366	64.702
3.0946	48.264	2.93653	48.15	2.88569	77.228	3.14478	64.414
3.09576	47.987	2.93784	47.836	2.88706	76.922	3.1459	64.129
3.09692	47.7	2.93915	47.54	2.88842	76.663	3.14702	63.853
3.09808	47.404	2.94046	47.256	2.88978	76.435	3.14813	63.583
3.09924	47.099	2.94177	46.99	2.89114	76.231	3.14925	63.312
3.1004	46.793	2.94308	46.723	2.89249	76.011	3.15036	63.038
3.10156	46.496	2.94438	46.437	2.89385	75.765	3.15148	62.756
3.10271	46.206	2.94569	46.131	2.8952	75.487	3.15259	62.468
3.10387	45.924	2.94699	45.812	2.89656	75.192	3.1537	62.175
3.10502	45.645	2.94829	45.486	2.89791	74.896	3.15481	61.883
3.10618	45.364	2.94959	45.179	2.89926	74.616	3.15592	61.596
3.10733	45.076	2.95089	44.896	2.90061	74.359	3.15703	61.319
3.10848	44.783	2.95219	44.631	2.90196	74.118	3.15814	61.046
3.10963	44.489	2.95349	44.384	2.9033	73.86	3.15925	60.774
3.11078	44.199	2.95478	44.143	2.90465	73.585	3.16035	60.5
3.11193	43.923	2.95607	43.883	2.90599	73.277	3.16146	60.216
3.11307	43.659	2.95737	43.616	2.90734	72.943	3.16256	59.93
3.11422	43.401	2.95866	43.323	2.90868	72.609	3.16366	59.646
3.11536	43.145	2.95995	43.042	2.91002	72.291	3.16477	59.369
3.11651	42.882	2.96124	42.773	2.91135	72.012	3.16587	59.1
3.11765	42.613	2.96252	42.522	2.91269	71.758	3.16697	58.841
3.11879	42.334	2.96381	42.277	2.91403	71.51	3.16807	58.586
3.11993	42.054	2.9651	42.032	2.91536	71.263	3.16917	58.328
3.12107	41.776	2.96638	41.761	2.91669	70.998	3.17026	58.063
3.12221	41.507	2.96766	41.469	2.91803	70.708	3.17136	57.789
3.12335	41.245	2.96894	41.165	2.91936	70.417	3.17246	57.508
3.12449	40.987	2.97022	40.847	2.92069	70.126	3.17355	57.225
3.12562	40.727	2.9715	40.554	2.92201	69.858	3.17464	56.949
3.12676	40.458	2.97278	40.286	2.92334	69.623	3.17574	56.681
3.12789	40.182	2.97406	40.03	2.92467	69.388	3.17683	56.419
3.12902	39.903	2.97533	39.786	2.92599	69.143	3.17792	56.156
3.13016	39.63	2.97661	39.542	2.92731	68.873	3.17901	55.888
3.13129	39.365	2.97788	39.278	2.92863	68.561	3.1801	55.616
3.13242	39.113	2.97915	39.001	2.92995	68.232	3.18119	55.337
3.13355	38.871	2.98042	38.723	2.93127	67.902	3.18228	55.056
3.13467	38.633	2.98169	38.457	2.93259	67.588	3.18336	54.782
3.1358	38.392	2.98296	38.217	2.9339	67.306	3.18445	54.518
3.13693	38.141	2.98422	38.002	2.93522	67.049	3.18553	54.261
3.13805	37.884	2.98549	37.799	2.93653	66.799	3.18662	54.013
3.13918	37.627	2.98675	37.589	2.93784	66.54	3.1877	53.764
3.1403	37.377	2.98801	37.366	2.93915	66.248	3.18878	53.51
3.14142	37.134	2.98928	37.11	2.94046	65.938	3.18987	53.247
3.14254	36.897	2.99054	36.828	2.94177	65.619	3.19095	52.98
3.14366	36.663	2.99179	36.538	2.94308	65.324	3.19203	52.715
3.14478	36.421	2.99305	36.255	2.94438	65.07	3.1931	52.455
3.1459	36.171	2.99431	36.003	2.94569	64.841	3.19418	52.199
3.14702	35.915	2.99557	35.77	2.94699	64.637	3.19526	51.948
3.14813	35.657	2.99682	35.55	2.94829	64.415	3.19633	51.699
3.14925	35.403	2.99807	35.323	2.94959	64.176	3.19741	51.443
3.15036	35.155	2.99932	35.075	2.95089	63.894	3.19848	51.181
3.15148	34.92	3.00057	34.808	2.95219	63.586	3.19956	50.912
3.15259	34.692	3.00182	34.533	2.95349	63.261	3.20063	50.642
3.1537	34.466	3.00307	34.265	2.95478	62.952	3.2017	50.378
3.15481	34.237	3.00432	34.028	2.95607	62.667	3.20277	50.12
3.15592	34.002	3.00557	33.818	2.95737	62.408	3.20384	49.872
3.15703	33.765	3.00681	33.639	2.95866	62.156	3.20491	49.627
3.15814	33.529	3.00805	33.461	2.95995	61.895	3.20598	49.382
3.15925	33.301	3.0093	33.269	2.96124	61.599	3.20705	49.137
3.16035	33.085	3.01054	33.056	2.96252	61.286	3.20811	48.885
3.16146	32.875	3.01178	32.817	2.96381	60.963	3.20918	48.632
3.16256	32.666	3.01302	32.564	2.9651	60.649	3.21024	48.381
3.16366	32.453	3.01425	32.317	2.96638	60.376	3.21131	48.133
3.16477	32.232	3.01549	32.09	2.96766	60.145	3.21237	47.892
3.16587	31.999	3.01673	31.875	2.96894	59.939	3.21343	47.656
3.16697	31.762	3.01796	31.673	2.97022	59.75	3.21449	47.422
3.16807	31.525	3.01919	31.464	2.9715	59.535	3.21555	47.184
3.16917	31.298	3.02042	31.235	2.97278	59.285	3.21661	46.934
3.17026	31.081	3.02165	30.985	2.97406	59	3.21767	46.679
3.17136	30.87	3.02288	30.721	2.97533	58.706	3.21873	46.42
3.17246	30.662	3.02411	30.463	2.97661	58.419	3.21979	46.165
3.17355	30.448	3.02534	30.225	2.97788	58.158	3.22084	45.92
3.17464	30.226	3.02657	30.013	2.97915	57.905	3.2219	45.68
3.17574	29.996	3.02779	29.828	2.98042	57.66	3.22295	45.447
3.17683	29.771	3.02901	29.655	2.98169	57.406	3.22401	45.213
3.17792	29.553	3.03024	29.475	2.98296	57.134	3.22506	44.972
3.17901	29.35	3.03146	29.275	2.98422	56.827	3.22611	44.727
3.1801	29.159	3.03268	29.061	2.98549	56.501	3.22716	44.479
3.18119	28.972	3.0339	28.84	2.98675	56.175	3.22822	44.233
3.18228	28.783	3.03512	28.625	2.98801	55.892	3.22926	43.997
3.18336	28.586	3.03633	28.437	2.98928	55.625	3.23031	43.771
3.18445	28.378	3.03755	28.268	2.99054	55.393	3.23136	43.551
3.18553	28.168	3.03876	28.099	2.99179	55.16	3.23241	43.333
3.18662	27.957	3.03998	27.916	2.99305	54.917	3.23346	43.112
3.1877	27.753	3.04119	27.712	2.99431	54.665	3.2345	42.884
3.18878	27.556	3.0424	27.488	2.99557	54.396	3.23555	42.648
3.18987	27.37	3.04361	27.243	2.99682	54.117	3.23659	42.404
3.19095	27.183	3.04482	27.004	2.99807	53.855	3.23763	42.165
3.19203	26.993	3.04603	26.785	2.99932	53.627	3.23867	41.929
3.1931	26.792	3.04723	26.593	3.00057	53.416	3.23972	41.704
3.19418	26.584	3.04844	26.421	3.00182	53.214	3.24076	41.48
3.19526	26.375	3.04964	26.248	3.00307	52.984	3.2418	41.258
3.19633	26.171	3.05085	26.075	3.00432	52.728	3.24284	41.029
3.19741	25.979	3.05205	25.889	3.00557	52.427	3.24387	40.794
3.19848	25.795	3.05325	25.688	3.00681	52.117	3.24491	40.553
3.19956	25.623	3.05445	25.486	3.00805	51.807	3.24595	40.312
3.20063	25.451	3.05565	25.305	3.0093	51.522	3.24698	40.082
3.2017	25.275	3.05685	25.144	3.01054	51.262	3.24802	39.862
3.20277	25.092	3.05804	25.01	3.01178	51.029	3.24905	39.65
3.20384	24.904	3.05924	24.882	3.01302	50.804	3.25009	39.444
3.20491	24.717	3.06043	24.747	3.01425	50.561	3.25112	39.236
3.20598	24.538	3.06163	24.585	3.01549	50.282	3.25215	39.025
3.20705	24.367	3.06282	24.388	3.01673	49.993	3.25318	38.807
3.20811	24.197	3.06401	24.17	3.01796	49.704	3.25421	38.587
3.20918	24.03	3.0652	23.951	3.01919	49.441	3.25524	38.369
3.21024	23.855	3.06639	23.753	3.02042	49.221	3.25627	38.158
3.21131	23.672	3.06758	23.574	3.02165	49.037	3.2573	37.952
3.21237	23.483	3.06876	23.417	3.02288	48.861	3.25832	37.748
3.21343	23.292	3.06995	23.265	3.02411	48.675	3.25935	37.543
3.21449	23.108	3.07113	23.1	3.02534	48.454	3.26038	37.331
3.21555	22.931	3.07232	22.914	3.02657	48.188	3.2614	37.113
3.21661	22.764	3.0735	22.706	3.02779	47.903	3.26243	36.889
3.21767	22.605	3.07468	22.498	3.02901	47.608	3.26345	36.665
3.21873	22.441	3.07586	22.297	3.03024	47.331	3.26447	36.446
3.21979	22.273	3.07704	22.13	3.03146	47.089	3.26549	36.239
3.22084	22.1	3.07822	21.99	3.03268	46.874	3.26651	36.036
3.2219	21.927	3.07939	21.871	3.0339	46.658	3.26753	35.839
3.22295	21.758	3.08057	21.751	3.03512	46.414	3.26855	35.639
3.22401	21.603	3.08175	21.618	3.03633	46.143	3.26957	35.435
3.22506	21.452	3.08292	21.449	3.03755	45.845	3.27059	35.226
3.22611	21.309	3.08409	21.266	3.03876	45.536	3.27161	35.019
3.22716	21.168	3.08526	21.076	3.03998	45.255	3.27262	34.816
3.22822	21.017	3.08643	20.899	3.04119	45.008	3.27364	34.622
3.22926	20.854	3.0876	20.743	3.0424	44.807	3.27465	34.434
3.23031	20.681	3.08877	20.6	3.04361	44.631	3.27567	34.25
3.23136	20.505	3.08994	20.465	3.04482	44.465	3.27668	34.065
3.23241	20.334	3.09111	20.308	3.04603	44.271	3.27769	33.871
3.23346	20.173	3.09227	20.129	3.04723	44.04	3.27871	33.666
3.2345	20.023	3.09344	19.929	3.04844	43.791	3.27972	33.454
3.23555	19.877	3.0946	19.715	3.04964	43.541	3.28073	33.242
3.23659	19.729	3.09576	19.521	3.05085	43.309	3.28174	33.033
3.23763	19.572	3.09692	19.349	3.05205	43.104	3.28275	32.836
3.23867	19.41	3.09808	19.211	3.05325	42.907	3.28375	32.647
3.23972	19.248	3.09924	19.087	3.05445	42.71	3.28476	32.457
3.24076	19.085	3.1004	18.976	3.05565	42.476	3.28577	32.265
3.2418	18.938	3.10156	18.852	3.05685	42.223	3.28677	32.069
3.24284	18.804	3.10271	18.713	3.05804	41.942	3.28778	31.867
3.24387	18.683	3.10387	18.552	3.05924	41.651	3.28878	31.665
3.24491	18.562	3.10502	18.392	3.06043	41.378	3.28979	31.468
3.24595	18.435	3.10618	18.252	3.06163	41.142	3.29079	31.281
3.24698	18.297	3.10733	18.126	3.06282	40.932	3.29179	31.105
3.24802	18.151	3.10848	18.021	3.06401	40.749	3.29279	30.935
3.24905	18.002	3.10963	17.909	3.0652	40.566	3.29379	30.765
3.25009	17.853	3.11078	17.775	3.06639	40.364	3.29479	30.59
3.25112	17.715	3.11193	17.62	3.06758	40.144	3.29579	30.408
3.25215	17.581	3.11307	17.443	3.06876	39.913	3.29679	30.215
3.25318	17.455	3.11422	17.258	3.06995	39.691	3.29779	30.022
3.25421	17.327	3.11536	17.073	3.07113	39.497	3.29879	29.828
3.25524	17.19	3.11651	16.923	3.07232	39.321	3.29978	29.645
3.25627	17.042	3.11765	16.795	3.0735	39.172	3.30078	29.468
3.2573	16.891	3.11879	16.688	3.07468	39.022	3.30177	29.293
3.25832	16.74	3.11993	16.566	3.07586	38.845	3.30277	29.116
3.25935	16.599	3.12107	16.437	3.07704	38.62	3.30376	28.932
3.26038	16.469	3.12221	16.293	3.07822	38.359	3.30475	28.741
3.2614	16.35	3.12335	16.142	3.07939	38.087	3.30575	28.547
3.26243	16.238	3.12449	15.998	3.08057	37.833	3.30674	28.357
3.26345	16.124	3.12562	15.882	3.08175	37.607	3.30773	28.176
3.26447	16.004	3.12676	15.788	3.08292	37.408	3.30872	28.006
3.26549	15.878	3.12789	15.715	3.08409	37.228	3.30971	27.843
3.26651	15.747	3.12902	15.649	3.08526	37.047	3.3107	27.684
3.26753	15.618	3.13016	15.569	3.08643	36.837	3.31169	27.524
3.26855	15.499	3.13129	15.452	3.0876	36.609	3.31267	27.355
3.26957	15.386	3.13242	15.314	3.08877	36.361	3.31366	27.182
3.27059	15.276	3.13355	15.146	3.08994	36.123	3.31464	27.005
3.27161	15.163	3.13467	14.984	3.09111	35.921	3.31563	26.834
3.27262	15.041	3.1358	14.838	3.09227	35.756	3.31661	26.67
3.27364	14.905	3.13693	14.72	3.09344	35.628	3.3176	26.512
3.27465	14.767	3.13805	14.616	3.0946	35.501	3.31858	26.353
3.27567	14.628	3.13918	14.512	3.09576	35.363	3.31956	26.191
3.27668	14.497	3.1403	14.393	3.09692	35.178	3.32055	26.022
3.27769	14.377	3.14142	14.253	3.09808	34.965	3.32153	25.846
3.27871	14.265	3.14254	14.097	3.09924	34.723	3.32251	25.666
3.27972	14.158	3.14366	13.934	3.1004	34.48	3.32349	25.489
3.28073	14.049	3.14478	13.807	3.10156	34.265	3.32447	25.319
3.28174	13.933	3.1459	13.716	3.10271	34.078	3.32544	25.158
3.28275	13.812	3.14702	13.655	3.10387	33.91	3.32642	25.004
3.28375	13.694	3.14813	13.608	3.10502	33.731	3.3274	24.852
3.28476	13.583	3.14925	13.546	3.10618	33.534	3.32837	24.697
3.28577	13.481	3.15036	13.462	3.10733	33.298	3.32935	24.537
3.28677	13.389	3.15148	13.349	3.10848	33.042	3.33032	24.373
3.28778	13.3	3.15259	13.213	3.10963	32.796	3.3313	24.21
3.28878	13.211	3.1537	13.084	3.11078	32.568	3.33227	24.054
3.28979	13.11	3.15481	12.97	3.11193	32.397	3.33325	23.91
3.29079	12.996	3.15592	12.871	3.11307	32.254	3.33422	23.772
3.29179	12.873	3.15703	12.785	3.11422	32.13	3.33519	23.636
3.29279	12.748	3.15814	12.7	3.11536	31.996	3.33616	23.498
3.29379	12.63	3.15925	12.6	3.11651	31.842	3.33713	23.35
3.29479	12.526	3.16035	12.47	3.11765	31.66	3.3381	23.19
3.29579	12.427	3.16146	12.325	3.11879	31.449	3.33907	23.028
3.29679	12.331	3.16256	12.18	3.11993	31.246	3.34004	22.863
3.29779	12.232	3.16366	12.049	3.12107	31.082	3.34101	22.708
3.29879	12.128	3.16477	11.948	3.12221	30.927	3.34197	22.558
3.29978	12.015	3.16587	11.869	3.12335	30.781	3.34294	22.418
3.30078	11.898	3.16697	11.812	3.12449	30.635	3.3439	22.276
3.30177	11.79	3.16807	11.755	3.12562	30.45	3.34487	22.131
3.30277	11.696	3.16917	11.675	3.12676	30.245	3.34583	21.979
3.30376	11.616	3.17026	11.573	3.12789	30.002	3.3468	21.821
3.30475	11.543	3.17136	11.464	3.12902	29.767	3.34776	21.662
3.30575	11.471	3.17246	11.354	3.13016	29.552	3.34872	21.513
3.30674	11.39	3.17355	11.266	3.13129	29.374	3.34968	21.379
3.30773	11.301	3.17464	11.208	3.13242	29.226	3.35065	21.253
3.30872	11.203	3.17574	11.15	3.13355	29.096	3.35161	21.134
3.30971	11.099	3.17683	11.092	3.13467	28.947	3.35257	21.011
3.3107	10.998	3.17792	11.004	3.1358	28.788	3.35353	20.882
3.31169	10.908	3.17901	10.878	3.13693	28.618	3.35448	20.744
3.31267	10.823	3.1801	10.736	3.13805	28.429	3.35544	20.599
3.31366	10.742	3.18119	10.587	3.13918	28.269	3.3564	20.456
3.31464	10.657	3.18228	10.453	3.1403	28.128	3.35736	20.315
3.31563	10.563	3.18336	10.349	3.14142	28.026	3.35831	20.181
3.31661	10.459	3.18445	10.274	3.14254	27.933	3.35927	20.054
3.3176	10.351	3.18553	10.215	3.14366	27.82	3.36022	19.929
3.31858	10.246	3.18662	10.148	3.14478	27.678	3.36118	19.796
3.31956	10.155	3.1877	10.051	3.1459	27.487	3.36213	19.657
3.32055	10.072	3.18878	9.945	3.14702	27.266	3.36308	19.512
3.32153	9.997	3.18987	9.832	3.14813	27.035	3.36404	19.365
3.32251	9.928	3.19095	9.727	3.14925	26.832	3.36499	19.222
3.32349	9.854	3.19203	9.659	3.15036	26.659	3.36594	19.091
3.32447	9.773	3.1931	9.614	3.15148	26.525	3.36689	18.969
3.32544	9.689	3.19418	9.584	3.15259	26.39	3.36784	18.854
3.32642	9.603	3.19526	9.561	3.1537	26.245	3.36879	18.741
3.3274	9.522	3.19633	9.508	3.15481	26.071	3.36974	18.624
3.32837	9.449	3.19741	9.417	3.15592	25.866	3.37069	18.501
3.32935	9.382	3.19848	9.303	3.15703	25.662	3.37163	18.374
3.33032	9.315	3.19956	9.173	3.15814	25.466	3.37258	18.244
3.3313	9.245	3.20063	9.051	3.15925	25.32	3.37353	18.123
3.33227	9.164	3.2017	8.959	3.16035	25.213	3.37447	18.009
3.33325	9.071	3.20277	8.89	3.16146	25.135	3.37542	17.902
3.33422	8.975	3.20384	8.828	3.16256	25.058	3.37636	17.793
3.33519	8.881	3.20491	8.751	3.16366	24.95	3.3773	17.676
3.33616	8.799	3.20598	8.658	3.16477	24.812	3.37825	17.549
3.33713	8.726	3.20705	8.535	3.16587	24.635	3.37919	17.418
3.3381	8.66	3.20811	8.411	3.16697	24.447	3.38013	17.282
3.33907	8.595	3.20918	8.288	3.16807	24.268	3.38107	17.15
3.34004	8.524	3.21024	8.21	3.16917	24.11	3.38201	17.03
3.34101	8.444	3.21131	8.163	3.17026	23.981	3.38295	16.917
3.34197	8.361	3.21237	8.138	3.17136	23.871	3.38389	16.808
3.34294	8.281	3.21343	8.122	3.17246	23.741	3.38483	16.7
3.3439	8.213	3.21449	8.09	3.17355	23.581	3.38577	16.586
3.34487	8.152	3.21555	8.034	3.17464	23.391	3.38671	16.47
3.34583	8.103	3.21661	7.948	3.17574	23.181	3.38765	16.351
3.3468	8.06	3.21767	7.854	3.17683	22.99	3.38858	16.237
3.34776	8.008	3.21873	7.767	3.17792	22.829	3.38952	16.13
3.34872	7.948	3.21979	7.696	3.17901	22.717	3.39046	16.033
3.34968	7.873	3.22084	7.648	3.1801	22.636	3.39139	15.942
3.35065	7.792	3.2219	7.6	3.18119	22.564	3.39232	15.849
3.35161	7.708	3.22295	7.552	3.18228	22.482	3.39326	15.751
3.35257	7.635	3.22401	7.472	3.18336	22.37	3.39419	15.641
3.35353	7.574	3.22506	7.369	3.18445	22.228	3.39512	15.521
3.35448	7.516	3.22611	7.251	3.18553	22.075	3.39606	15.398
3.35544	7.46	3.22716	7.132	3.18662	21.932	3.39699	15.278
3.3564	7.399	3.22822	7.044	3.1877	21.829	3.39792	15.167
3.35736	7.326	3.22926	6.995	3.18878	21.735	3.39885	15.063
3.35831	7.244	3.23031	6.969	3.18987	21.652	3.39978	14.964
3.35927	7.162	3.23136	6.951	3.19095	21.538	3.40071	14.865
3.36022	7.092	3.23241	6.941	3.19203	21.404	3.40164	14.758
3.36118	7.033	3.23346	6.9	3.1931	21.229	3.40256	14.644
3.36213	6.988	3.2345	6.842	3.19418	21.034	3.40349	14.528
3.36308	6.949	3.23555	6.777	3.19526	20.848	3.40442	14.411
3.36404	6.91	3.23659	6.72	3.19633	20.692	3.40535	14.309
3.36499	6.86	3.23763	6.686	3.19741	20.577	3.40627	14.218
3.36594	6.8	3.23867	6.675	3.19848	20.482	3.4072	14.137
3.36689	6.735	3.23972	6.665	3.19956	20.396	3.40812	14.056
3.36784	6.67	3.24076	6.639	3.20063	20.291	3.40905	13.973
3.36879	6.61	3.2418	6.589	3.2017	20.164	3.40997	13.882
3.36974	6.553	3.24284	6.499	3.20277	20.017	3.41089	13.781
3.37069	6.505	3.24387	6.394	3.20384	19.88	3.41181	13.677
3.37163	6.457	3.24491	6.288	3.20491	19.763	3.41274	13.576
3.37258	6.4	3.24595	6.198	3.20598	19.677	3.41366	13.48
3.37353	6.331	3.24698	6.148	3.20705	19.611	3.41458	13.391
3.37447	6.256	3.24802	6.113	3.20811	19.565	3.4155	13.304
3.37542	6.179	3.24905	6.086	3.20918	19.489	3.41642	13.217
3.37636	6.109	3.25009	6.043	3.21024	19.371	3.41734	13.12
3.3773	6.052	3.25112	5.977	3.21131	19.201	3.41826	13.018
3.37825	6.006	3.25215	5.902	3.21237	19.011	3.41917	12.911
3.37919	5.966	3.25318	5.827	3.21343	18.831	3.42009	12.804
3.38013	5.929	3.25421	5.768	3.21449	18.681	3.42101	12.704
3.38107	5.885	3.25524	5.749	3.21555	18.572	3.42193	12.616
3.38201	5.833	3.25627	5.745	3.21661	18.474	3.42284	12.536
3.38295	5.778	3.2573	5.757	3.21767	18.385	3.42376	12.463
3.38389	5.726	3.25832	5.762	3.21873	18.276	3.42467	12.387
3.38483	5.683	3.25935	5.742	3.21979	18.135	3.42559	12.306
3.38577	5.645	3.26038	5.691	3.22084	17.963	3.4265	12.217
3.38671	5.616	3.2614	5.607	3.2219	17.802	3.42741	12.129
3.38765	5.582	3.26243	5.516	3.22295	17.671	3.42833	12.04
3.38858	5.538	3.26345	5.44	3.22401	17.591	3.42924	11.961
3.38952	5.485	3.26447	5.388	3.22506	17.553	3.43015	11.887
3.39046	5.421	3.26549	5.36	3.22611	17.536	3.43106	11.816
3.39139	5.354	3.26651	5.332	3.22716	17.498	3.43197	11.741
3.39232	5.292	3.26753	5.296	3.22822	17.439	3.43288	11.659
3.39326	5.239	3.26855	5.219	3.22926	17.327	3.43379	11.57
3.39419	5.198	3.26957	5.127	3.23031	17.185	3.4347	11.473
3.39512	5.163	3.27059	5.034	3.23136	17.031	3.43561	11.379
3.39606	5.124	3.27161	4.95	3.23241	16.898	3.43652	11.289
3.39699	5.077	3.27262	4.897	3.23346	16.807	3.43743	11.207
3.39792	5.021	3.27364	4.892	3.2345	16.737	3.43833	11.132
3.39885	4.962	3.27465	4.912	3.23555	16.666	3.43924	11.062
3.39978	4.908	3.27567	4.932	3.23659	16.585	3.44015	10.989
3.40071	4.867	3.27668	4.928	3.23763	16.451	3.44105	10.911
3.40164	4.84	3.27769	4.891	3.23867	16.296	3.44196	10.828
3.40256	4.816	3.27871	4.838	3.23972	16.12	3.44286	10.745
3.40349	4.798	3.27972	4.769	3.24076	15.975	3.44376	10.667
3.40442	4.771	3.28073	4.724	3.2418	15.871	3.44467	10.596
3.40535	4.73	3.28174	4.695	3.24284	15.81	3.44557	10.535
3.40627	4.676	3.28275	4.674	3.24387	15.77	3.44647	10.482
3.4072	4.616	3.28375	4.661	3.24491	15.74	3.44738	10.423
3.40812	4.556	3.28476	4.632	3.24595	15.689	3.44828	10.359
3.40905	4.508	3.28577	4.57	3.24698	15.606	3.44918	10.281
3.40997	4.469	3.28677	4.484	3.24802	15.491	3.45008	10.194
3.41089	4.436	3.28778	4.39	3.24905	15.376	3.45098	10.105
3.41181	4.4	3.28878	4.303	3.25009	15.293	3.45188	10.024
3.41274	4.354	3.28979	4.241	3.25112	15.23	3.45278	9.947
3.41366	4.3	3.29079	4.204	3.25215	15.178	3.45368	9.88
3.41458	4.243	3.29179	4.198	3.25318	15.126	3.45457	9.816
3.4155	4.185	3.29279	4.193	3.25421	15.053	3.45547	9.749
3.41642	4.14	3.29379	4.172	3.25524	14.926	3.45637	9.672
3.41734	4.109	3.29479	4.142	3.25627	14.778	3.45726	9.593
3.41826	4.093	3.29579	4.088	3.2573	14.619	3.45816	9.508
3.41917	4.078	3.29679	4.033	3.25832	14.471	3.45906	9.428
3.42009	4.059	3.29779	4.004	3.25935	14.354	3.45995	9.363
3.42101	4.031	3.29879	3.998	3.26038	14.29	3.46085	9.311
3.42193	3.992	3.29978	4.018	3.2614	14.248	3.46174	9.263
3.42284	3.952	3.30078	4.037	3.26243	14.194	3.46263	9.218
3.42376	3.912	3.30177	4.032	3.26345	14.13	3.46353	9.163
3.42467	3.878	3.30277	3.977	3.26447	14.034	3.46442	9.1
3.42559	3.85	3.30376	3.897	3.26549	13.927	3.46531	9.03
3.4265	3.825	3.30475	3.801	3.26651	13.83	3.4662	8.954
3.42741	3.8	3.30575	3.713	3.26753	13.766	3.46709	8.884
3.42833	3.763	3.30674	3.65	3.26855	13.733	3.46798	8.821
3.42924	3.72	3.30773	3.619	3.26957	13.722	3.46887	8.763
3.43015	3.665	3.30872	3.606	3.27059	13.711	3.46976	8.707
3.43106	3.609	3.30971	3.592	3.27161	13.678	3.47065	8.646
3.43197	3.566	3.3107	3.561	3.27262	13.591	3.47154	8.58
3.43288	3.531	3.31169	3.506	3.27364	13.451	3.47243	8.504
3.43379	3.509	3.31267	3.433	3.27465	13.288	3.47332	8.428
3.4347	3.49	3.31366	3.361	3.27567	13.147	3.47421	8.352
3.43561	3.474	3.31464	3.33	3.27668	13.049	3.47509	8.285
3.43652	3.448	3.31563	3.324	3.27769	12.983	3.47598	8.227
3.43743	3.414	3.31661	3.352	3.27871	12.939	3.47687	8.178
3.43833	3.376	3.3176	3.379	3.27972	12.894	3.47775	8.134
3.43924	3.345	3.31858	3.398	3.28073	12.817	3.47864	8.09
3.44015	3.319	3.31956	3.375	3.28174	12.697	3.47952	8.037
3.44105	3.303	3.32055	3.319	3.28275	12.565	3.48041	7.977
3.44196	3.289	3.32153	3.238	3.28375	12.445	3.48129	7.913
3.44286	3.273	3.32251	3.157	3.28476	12.367	3.48217	7.856
3.44376	3.241	3.32349	3.101	3.28577	12.343	3.48306	7.807
3.44467	3.2	3.32447	3.07	3.28677	12.352	3.48394	7.766
3.44557	3.15	3.32544	3.055	3.28778	12.361	3.48482	7.721
3.44647	3.103	3.32642	3.04	3.28878	12.359	3.4857	7.672
3.44738	3.062	3.3274	3.001	3.28979	12.303	3.48658	7.615
3.44828	3.03	3.32837	2.936	3.29079	12.214	3.48746	7.545
3.44918	3.01	3.32935	2.854	3.29179	12.103	3.48834	7.473
3.45008	2.993	3.33032	2.772	3.29279	11.992	3.48922	7.403
3.45098	2.967	3.3313	2.715	3.29379	11.902	3.4901	7.341
3.45188	2.935	3.33227	2.692	3.29479	11.845	3.49098	7.288
3.45278	2.897	3.33325	2.719	3.29579	11.799	3.49186	7.244
3.45368	2.855	3.33422	2.763	3.29679	11.753	3.49274	7.199
3.45457	2.82	3.33519	2.79	3.29779	11.673	3.49362	7.151
3.45547	2.8	3.33616	2.792	3.29879	11.561	3.49449	7.099
3.45637	2.792	3.33713	2.76	3.29978	11.416	3.49537	7.041
3.45726	2.791	3.3381	2.711	3.30078	11.27	3.49625	6.983
3.45816	2.789	3.33907	2.662	3.30177	11.169	3.49712	6.933
3.45906	2.775	3.34004	2.639	3.30277	11.1	3.498	6.893
3.45995	2.746	3.34101	2.632	3.30376	11.086	3.49887	6.858
3.46085	2.707	3.34197	2.642	3.30475	11.083	3.49975	6.828
3.46174	2.663	3.34294	2.644	3.30575	11.079	3.50062	6.796
3.46263	2.627	3.3439	2.621	3.30674	11.043	3.50149	6.753
3.46353	2.598	3.34487	2.563	3.30773	10.963	3.50237	6.698
3.46442	2.58	3.34583	2.48	3.30872	10.871	3.50324	6.634
3.46531	2.563	3.3468	2.388	3.30971	10.779	3.50411	6.568
3.4662	2.543	3.34776	2.322	3.3107	10.732	3.50498	6.513
3.46709	2.51	3.34872	2.289	3.31169	10.695	3.50586	6.467
3.46798	2.471	3.34968	2.291	3.31267	10.68	3.50673	6.426
3.46887	2.426	3.35065	2.301	3.31366	10.644	3.5076	6.388
3.46976	2.39	3.35161	2.32	3.31464	10.562	3.50847	6.345
3.47065	2.367	3.35257	2.313	3.31563	10.448	3.50934	6.292
3.47154	2.355	3.35353	2.289	3.31661	10.311	3.51021	6.23
3.47243	2.354	3.35448	2.256	3.3176	10.162	3.51108	6.172
3.47332	2.355	3.35544	2.223	3.31858	10.047	3.51194	6.121
3.47421	2.35	3.3564	2.216	3.31956	9.965	3.51281	6.082
3.47509	2.332	3.35736	2.235	3.32055	9.916	3.51368	6.057
3.47598	2.309	3.35831	2.271	3.32153	9.89	3.51455	6.037
3.47687	2.282	3.35927	2.298	3.32251	9.852	3.51541	6.014
3.47775	2.261	3.36022	2.299	3.32349	9.792	3.51628	5.98
3.47864	2.247	3.36118	2.249	3.32447	9.721	3.51715	5.939
3.47952	2.236	3.36213	2.174	3.32544	9.627	3.51801	5.89
3.48041	2.227	3.36308	2.089	3.32642	9.566	3.51888	5.842
3.48129	2.213	3.36404	2.022	3.3274	9.528	3.51974	5.795
3.48217	2.189	3.36499	1.989	3.32837	9.524	3.52061	5.759
3.48306	2.153	3.36594	1.981	3.32935	9.552	3.52147	5.728
3.48394	2.11	3.36689	1.983	3.33032	9.57	3.52233	5.695
3.48482	2.073	3.36784	1.984	3.3313	9.543	3.5232	5.658
3.4857	2.043	3.36879	1.951	3.33227	9.471	3.52406	5.612
3.48658	2.029	3.36974	1.9	3.33325	9.343	3.52492	5.557
3.48746	2.017	3.37069	1.841	3.33422	9.214	3.52579	5.5
3.48834	2.012	3.37163	1.799	3.33519	9.108	3.52665	5.451
3.48922	2	3.37258	1.8	3.33616	9.058	3.52751	5.409
3.4901	1.983	3.37353	1.828	3.33713	9.03	3.52837	5.38
3.49098	1.958	3.37447	1.881	3.3381	9.014	3.52923	5.36
3.49186	1.934	3.37542	1.934	3.33907	8.975	3.53009	5.339
3.49274	1.916	3.37636	1.961	3.34004	8.913	3.53095	5.31
3.49362	1.911	3.3773	1.954	3.34101	8.817	3.53181	5.276
3.49449	1.912	3.37825	1.912	3.34197	8.71	3.53267	5.234
3.49537	1.913	3.37919	1.852	3.34294	8.626	3.53353	5.195
3.49625	1.904	3.38013	1.792	3.3439	8.597	3.53438	5.161
3.49712	1.88	3.38107	1.759	3.34487	8.615	3.53524	5.137
3.498	1.846	3.38201	1.751	3.34583	8.666	3.5361	5.118
3.49887	1.803	3.38295	1.761	3.3468	8.717	3.53696	5.097
3.49975	1.766	3.38389	1.762	3.34776	8.734	3.53781	5.066
3.50062	1.739	3.38483	1.728	3.34872	8.706	3.53867	5.026
3.50149	1.724	3.38577	1.668	3.34968	8.643	3.53952	4.976
3.50237	1.715	3.38671	1.591	3.35065	8.558	3.54038	4.923
3.50324	1.706	3.38765	1.522	3.35161	8.484	3.54123	4.876
3.50411	1.691	3.38858	1.479	3.35257	8.421	3.54209	4.836
3.50498	1.667	3.38952	1.48	3.35353	8.393	3.54294	4.807
3.50586	1.636	3.39046	1.508	3.35448	8.387	3.5438	4.783
3.50673	1.605	3.39139	1.552	3.35544	8.358	3.54465	4.756
3.5076	1.587	3.39232	1.588	3.3564	8.295	3.5455	4.727
3.50847	1.585	3.39326	1.589	3.35736	8.198	3.54636	4.687
3.50934	1.589	3.39419	1.573	3.35831	8.077	3.54721	4.644
3.51021	1.599	3.39512	1.539	3.35927	7.98	3.54806	4.607
3.51108	1.606	3.39606	1.522	3.36022	7.905	3.54891	4.578
3.51194	1.597	3.39699	1.523	3.36118	7.887	3.54976	4.561
3.51281	1.579	3.39792	1.542	3.36213	7.915	3.55062	4.55
3.51368	1.551	3.39885	1.56	3.36308	7.955	3.55147	4.539
3.51455	1.52	3.39978	1.561	3.36404	7.971	3.55232	4.523
3.51541	1.495	3.40071	1.536	3.36499	7.942	3.55317	4.496
3.51628	1.483	3.40164	1.484	3.36594	7.89	3.55402	4.455
3.51715	1.478	3.40256	1.405	3.36689	7.826	3.55486	4.407
3.51801	1.472	3.40349	1.336	3.36784	7.773	3.55571	4.364
3.51888	1.46	3.40442	1.283	3.36879	7.767	3.55656	4.329
3.51974	1.435	3.40535	1.258	3.36974	7.772	3.55741	4.302
3.52061	1.404	3.40627	1.267	3.37069	7.788	3.55826	4.28
3.52147	1.372	3.4072	1.277	3.37163	7.77	3.5591	4.256
3.52233	1.344	3.40812	1.287	3.37258	7.706	3.55995	4.226
3.5232	1.332	3.40905	1.27	3.37353	7.607	3.5608	4.188
3.52406	1.333	3.40997	1.235	3.37447	7.485	3.56164	4.145
3.52492	1.343	3.41089	1.2	3.37542	7.362	3.56249	4.102
3.52579	1.353	3.41181	1.192	3.37636	7.274	3.56334	4.069
3.52665	1.351	3.41274	1.211	3.3773	7.232	3.56418	4.047
3.52751	1.335	3.41366	1.256	3.37825	7.237	3.56503	4.038
3.52837	1.317	3.41458	1.31	3.37919	7.23	3.56587	4.032
3.52923	1.295	3.4155	1.355	3.38013	7.223	3.56671	4.023
3.53009	1.283	3.41642	1.356	3.38107	7.181	3.56756	4.003
3.53095	1.277	3.41734	1.304	3.38201	7.127	3.5684	3.976
3.53181	1.277	3.41826	1.224	3.38295	7.074	3.56925	3.946
3.53267	1.275	3.41917	1.145	3.38389	7.043	3.57009	3.916
3.53353	1.266	3.42009	1.092	3.38483	7.059	3.57093	3.891
3.53438	1.24	3.42101	1.075	3.38577	7.11	3.57177	3.874
3.53524	1.209	3.42193	1.084	3.38671	7.173	3.57261	3.862
3.5361	1.174	3.42284	1.103	3.38765	7.212	3.57346	3.845
3.53696	1.146	3.42376	1.103	3.38858	7.205	3.5743	3.823
3.53781	1.13	3.42467	1.068	3.38952	7.14	3.57514	3.79
3.53867	1.127	3.42559	1.006	3.39046	7.027	3.57598	3.751
3.53952	1.128	3.4265	0.944	3.39139	6.903	3.57682	3.71
3.54038	1.128	3.42741	0.909	3.39232	6.825	3.57766	3.677
3.54123	1.125	3.42833	0.927	3.39326	6.783	3.5785	3.657
3.54209	1.113	3.42924	0.973	3.39419	6.764	3.57934	3.643
3.54294	1.097	3.43015	1.036	3.39512	6.756	3.58017	3.636
3.5438	1.085	3.43106	1.1	3.39606	6.725	3.58101	3.627
3.54465	1.079	3.43197	1.127	3.39699	6.659	3.58185	3.615
3.5455	1.086	3.43288	1.119	3.39792	6.557	3.58269	3.593
3.54636	1.099	3.43379	1.084	3.39885	6.455	3.58353	3.567
3.54721	1.113	3.4347	1.03	3.39978	6.389	3.58436	3.547
3.54806	1.113	3.43561	0.986	3.40071	6.369	3.5852	3.533
3.54891	1.101	3.43652	0.968	3.40164	6.396	3.58604	3.529
3.54976	1.072	3.43743	0.969	3.40256	6.447	3.58687	3.528
3.55062	1.037	3.43833	0.979	3.40349	6.498	3.58771	3.521
3.55147	1.011	3.43924	0.97	3.40442	6.502	3.58854	3.506
3.55232	0.996	3.44015	0.935	3.40535	6.471	3.58938	3.478
3.55317	0.99	3.44105	0.863	3.40627	6.404	3.59021	3.442
3.55402	0.99	3.44196	0.782	3.4072	6.325	3.59105	3.406
3.55486	0.987	3.44286	0.71	3.40812	6.27	3.59188	3.378
3.55571	0.975	3.44376	0.683	3.40905	6.238	3.59272	3.358
3.55656	0.952	3.44467	0.693	3.40997	6.23	3.59355	3.346
3.55741	0.927	3.44557	0.738	3.41089	6.222	3.59438	3.339
3.55826	0.901	3.44647	0.793	3.41181	6.19	3.59522	3.327
3.5591	0.895	3.44738	0.821	3.41274	6.111	3.59605	3.304
3.55995	0.902	3.44828	0.812	3.41366	6.007	3.59688	3.276
3.5608	0.918	3.44918	0.786	3.41458	5.88	3.59771	3.247
3.56164	0.932	3.45008	0.759	3.4155	5.777	3.59854	3.224
3.56249	0.939	3.45098	0.75	3.41642	5.733	3.59938	3.215
3.56334	0.929	3.45188	0.769	3.41734	5.724	3.60021	3.211
3.56418	0.91	3.45278	0.788	3.41826	5.763	3.60104	3.215
3.56503	0.881	3.45368	0.815	3.41917	5.802	3.60187	3.216
3.56587	0.852	3.45457	0.825	3.42009	5.818	3.6027	3.209
3.56671	0.836	3.45547	0.798	3.42101	5.809	3.60353	3.191
3.56756	0.83	3.45637	0.735	3.42193	5.765	3.60436	3.163
3.5684	0.83	3.45726	0.653	3.42284	5.709	3.60519	3.129
3.56925	0.827	3.45816	0.598	3.42376	5.7	3.60602	3.101
3.57009	0.818	3.45906	0.571	3.42467	5.715	3.60684	3.08
3.57093	0.795	3.45995	0.572	3.42559	5.742	3.60767	3.068
3.57177	0.766	3.46085	0.599	3.4265	5.77	3.6085	3.058
3.57261	0.74	3.46174	0.627	3.42741	5.749	3.60933	3.046
3.57346	0.721	3.46263	0.628	3.42833	5.68	3.61016	3.023
3.5743	0.718	3.46353	0.601	3.42924	5.564	3.61098	2.991
3.57514	0.728	3.46442	0.573	3.43015	5.447	3.61181	2.957
3.57598	0.745	3.46531	0.546	3.43106	5.342	3.61264	2.929
3.57682	0.758	3.4662	0.546	3.43197	5.285	3.61346	2.913
3.57766	0.758	3.46709	0.584	3.43288	5.276	3.61429	2.909
3.5785	0.749	3.46798	0.648	3.43379	5.291	3.61511	2.916
3.57934	0.733	3.46887	0.713	3.4347	5.294	3.61594	2.922
3.58017	0.723	3.46976	0.75	3.43561	5.273	3.61676	2.921
3.58101	0.717	3.47065	0.741	3.43652	5.228	3.61759	2.908
3.58185	0.72	3.47154	0.696	3.43743	5.159	3.61841	2.89
3.58269	0.727	3.47243	0.622	3.43833	5.114	3.61924	2.869
3.58353	0.728	3.47332	0.558	3.43924	5.104	3.62006	2.852
3.58436	0.715	3.47421	0.522	3.44015	5.143	3.62089	2.842
3.5852	0.692	3.47509	0.513	3.44105	5.219	3.62171	2.837
3.58604	0.662	3.47598	0.531	3.44196	5.282	3.62253	2.833
3.58687	0.633	3.47687	0.541	3.44286	5.321	3.62335	2.823
3.58771	0.613	3.47775	0.541	3.44376	5.3	3.62418	2.808
3.58854	0.607	3.47864	0.495	3.44467	5.242	3.625	2.779
3.58938	0.611	3.47952	0.44	3.44557	5.148	3.62582	2.744
3.59021	0.614	3.48041	0.385	3.44647	5.067	3.62664	2.713
3.59105	0.618	3.48129	0.357	3.44738	5.033	3.62746	2.692
3.59188	0.611	3.48217	0.385	3.44828	5.024	3.62829	2.679
3.59272	0.602	3.48306	0.441	3.44918	5.051	3.62911	2.678
3.59355	0.589	3.48394	0.506	3.45008	5.078	3.62993	2.678
3.59438	0.582	3.48482	0.562	3.45098	5.056	3.63075	2.674
3.59522	0.586	3.4857	0.581	3.45188	4.986	3.63157	2.667
3.59605	0.599	3.48658	0.563	3.45278	4.891	3.63239	2.651
3.59688	0.616	3.48746	0.526	3.45368	4.809	3.63321	2.639
3.59771	0.626	3.48834	0.48	3.45457	4.763	3.63403	2.629
3.59854	0.623	3.48922	0.452	3.45547	4.778	3.63484	2.63
3.59938	0.607	3.4901	0.452	3.45637	4.841	3.63566	2.633
3.60021	0.577	3.49098	0.471	3.45726	4.929	3.63648	2.64
3.60104	0.551	3.49186	0.481	3.45816	4.981	3.6373	2.638
3.60187	0.531	3.49274	0.463	3.45906	4.995	3.63812	2.625
3.6027	0.525	3.49362	0.416	3.45995	4.961	3.63893	2.599
3.60353	0.528	3.49449	0.351	3.46085	4.903	3.63975	2.569
3.60436	0.532	3.49537	0.277	3.46174	4.845	3.64057	2.54
3.60519	0.528	3.49625	0.23	3.46263	4.823	3.64139	2.519
3.60602	0.515	3.49712	0.221	3.46353	4.825	3.6422	2.509
3.60684	0.492	3.498	0.249	3.46442	4.84	3.64302	2.507
3.60767	0.469	3.49887	0.305	3.46531	4.843	3.64383	2.503
3.6085	0.456	3.49975	0.352	3.4662	4.808	3.64465	2.492
3.60933	0.456	3.50062	0.371	3.46709	4.737	3.64547	2.471
3.61016	0.47	3.50149	0.362	3.46798	4.629	3.64628	2.447
3.61098	0.493	3.50237	0.344	3.46887	4.521	3.6471	2.424
3.61181	0.513	3.50324	0.325	3.46976	4.438	3.64791	2.411
3.61264	0.524	3.50411	0.325	3.47065	4.415	3.64872	2.411
3.61346	0.52	3.50498	0.354	3.47154	4.43	3.64954	2.418
3.61429	0.501	3.50586	0.401	3.47243	4.457	3.65035	2.43
3.61511	0.477	3.50673	0.42	3.47332	4.496	3.65117	2.436
3.61594	0.461	3.5076	0.411	3.47421	4.499	3.65198	2.431
3.61676	0.451	3.50847	0.373	3.47509	4.476	3.65279	2.416
3.61759	0.451	3.50934	0.307	3.47598	4.442	3.65361	2.394
3.61841	0.458	3.51021	0.223	3.47687	4.407	3.65442	2.368
3.61924	0.455	3.51108	0.167	3.47775	4.409	3.65523	2.349
3.62006	0.441	3.51194	0.138	3.47864	4.448	3.65604	2.339
3.62089	0.418	3.51281	0.138	3.47952	4.5	3.65686	2.334
3.62171	0.388	3.51368	0.157	3.48041	4.539	3.65767	2.329
3.62253	0.365	3.51455	0.167	3.48129	4.529	3.65848	2.319
3.62335	0.355	3.51541	0.158	3.48217	4.47	3.65929	2.298
3.62418	0.362	3.51628	0.129	3.48306	4.385	3.6601	2.268
3.625	0.379	3.51715	0.101	3.48394	4.289	3.66091	2.241
3.62582	0.402	3.51801	0.092	3.48482	4.216	3.66172	2.22
3.62664	0.416	3.51888	0.111	3.4857	4.181	3.66253	2.212
3.62746	0.416	3.51974	0.168	3.48658	4.183	3.66334	2.216
3.62829	0.409	3.52061	0.234	3.48746	4.198	3.66415	2.228
3.62911	0.399	3.52147	0.291	3.48834	4.2	3.66496	2.237
3.62993	0.393	3.52233	0.31	3.48922	4.165	3.66577	2.237
3.63075	0.396	3.5232	0.291	3.4901	4.105	3.66658	2.227
3.63157	0.407	3.52406	0.225	3.49098	4.032	3.66739	2.211
3.63239	0.417	3.52492	0.159	3.49186	3.984	3.6682	2.198
3.63321	0.417	3.52579	0.102	3.49274	3.999	3.66901	2.191
3.63403	0.404	3.52665	0.073	3.49362	4.038	3.66981	2.188
3.63484	0.38	3.52751	0.083	3.49449	4.127	3.67062	2.192
3.63566	0.353	3.52837	0.102	3.49537	4.192	3.67143	2.193
3.63648	0.327	3.52923	0.112	3.49625	4.231	3.67224	2.185
3.6373	0.313	3.53009	0.083	3.49712	4.196	3.67304	2.172
3.63812	0.313	3.53095	0.036	3.498	4.123	3.67385	2.148
[truncated: 3,614 more rows]

## Sheet: 2b
x	y	y
[truncated: 7 more rows]

## Sheet: 2c
x	y	y	y	y	y	y	y	y
[truncated: 28 more rows]

[truncated: 22 more sheets: 2d, 2e, 3a, 3b, 3c, 3d, 3e, 3f, 4c, 4d, 4e, 4f, 5a, 5b, 5c, 5e, 5f, 6b, 6c, 6d …]
